# Supplementary material for: Single-Cell Sequencing-Based Validation of T Cell-Associated Diagnostic Model Genes and Drug Response in Crohn’s Disease
Source: Int J Mol Sci. 2023 Mar 23;24(7):6054. doi: 10.3390/ijms24076054 (PMC10093907; doi:10.3390/ijms24076054)
Supplement: Supplementary file 1 [file ijms-24-06054-s001.zip]

Archive with 3 entries (3 files):
- Supplementary materials.pdf
- Table S1.csv
- Table S2_scRNA_marker_gene_logfc1.2.txt
