# Supplementary material for: Single-Cell Sequencing-Based Validation of T Cell-Associated Diagnostic Model Genes and Drug Response in Crohn’s Disease
Source: Int J Mol Sci. 2023 Mar 23;24(7):6054. doi: 10.3390/ijms24076054 (PMC10093907; doi:10.3390/ijms24076054)
Supplement: Supplementary file 1 [file ijms-24-06054-s001.zip › Table S1.csv]

	raw_count	clean_count
GSM3972009	3580	2538
GSM3972010	10115	1902
GSM3972011	1519	684
GSM3972012	2883	913
GSM3972013	3098	2136
GSM3972014	2553	1917
GSM3972015	4434	2916
GSM3972016	4441	3745
GSM3972017	5221	3053
GSM3972018	5728	3014
GSM3972019	3528	2238
GSM3972020	10697	8404
GSM3972021	5929	4201
GSM3972022	2309	806
GSM3972023	5614	4661
GSM3972024	5445	4451
GSM3972025	8489	6788
GSM3972026	9960	7822
GSM3972027	4398	1927
GSM3972028	3678	2067
GSM3972029	3756	3009
GSM3972030	4870	3601
		72793
