# Supplementary material for: Single-Cell Sequencing-Based Validation of T Cell-Associated Diagnostic Model Genes and Drug Response in Crohn’s Disease
Source: Int J Mol Sci. 2023 Mar 23;24(7):6054. doi: 10.3390/ijms24076054 (PMC10093907; doi:10.3390/ijms24076054)
Supplement: Supplementary file 1 [file ijms-24-06054-s001.zip › Table S2_scRNA_marker_gene_logfc1.2.txt]

p_val	avg_log2FC	pct.1	pct.2	p_val_adj	cluster	gene	pct.diff
0	3.150212891	0.952	0.593	0	B cells	CD79A	0.359
0	2.737882128	0.968	0.694	0	B cells	VPREB3	0.274
0	2.153652557	0.999	0.781	0	B cells	CD74	0.218
0	2.147291809	0.938	0.697	0	B cells	ARHGAP24	0.241
0	2.133719854	0.969	0.646	0	B cells	HLA-DQB1	0.323
0	2.035653686	0.998	0.731	0	B cells	HLA-DRA	0.267
0	1.998139163	0.987	0.694	0	B cells	HLA-DPB1	0.293
0	1.935725135	0.904	0.667	0	B cells	SMIM14	0.237
0	1.844452963	0.827	0.564	0	B cells	CD79B	0.263
0	1.841131728	0.836	0.67	0	B cells	BANK1	0.166
0	1.780453684	0.846	0.602	0	B cells	CD83	0.244
0	1.760292596	0.875	0.565	0	B cells	RP5-887A10.1	0.31
0	1.689986009	0.858	0.672	0	B cells	LINC00926	0.186
0	1.612538707	0.874	0.629	0	B cells	LY9	0.245
0	1.594828472	0.967	0.652	0	B cells	HLA-DQA1	0.315
0	1.566320971	0.898	0.688	0	B cells	MEF2C	0.21
0	1.540552939	0.893	0.717	0	B cells	TNFRSF13C	0.176
0	1.471566168	0.982	0.729	0	B cells	HLA-DPA1	0.253
0	1.303757166	0.841	0.616	0	B cells	LY86	0.225
0	1.202776559	0.835	0.635	0	B cells	HLA-DMB	0.2
0	1.192481977	0.89	0.457	0	B cells	BLK	0.433
0	1.188577573	0.699	0.595	0	B cells	IRF8	0.104
0	1.064435095	0.981	0.711	0	B cells	HLA-DRB1	0.27
0	1.054672967	0.784	0.607	0	B cells	HLA-DMA	0.177
0	0.979659052	0.742	0.538	0	B cells	ADAM28	0.204
0	0.91151303	0.998	0.981	0	B cells	RPL8	0.017
0	0.907223421	0.622	0.552	0	B cells	SELL	0.07
0	0.879891215	0.702	0.423	0	B cells	CD24	0.279
0	0.858450469	0.844	0.654	0	B cells	LTB	0.19
0	0.850340142	0.997	0.972	0	B cells	RPL10A	0.025
0	0.837278219	0.822	0.67	0	B cells	SNX3	0.152
0	0.835469047	0.997	0.968	0	B cells	RPS9	0.029
0	0.83427855	0.998	0.968	0	B cells	RPS2	0.03
0	0.832170874	0.893	0.723	0	B cells	RNASE6	0.17
0	0.82196626	0.79	0.578	0	B cells	TSPAN13	0.212
0	0.813488053	0.671	0.609	0	B cells	AL928768.3	0.062
0	0.781684867	0.997	0.979	0	B cells	RPL7A	0.018
0	0.775176444	0.959	0.83	0	B cells	HERPUD1	0.129
0	0.770740464	0.879	0.678	0	B cells	CHCHD10	0.201
0	0.736079417	0.847	0.611	0	B cells	MARCKSL1	0.236
0	0.721058944	1	0.998	0	B cells	RPS18	0.002
0	0.718381785	0.752	0.46	0	B cells	PKIG	0.292
0	0.712380834	0.81	0.54	0	B cells	SWAP70	0.27
0	0.699491048	0.923	0.816	0	B cells	SLC25A6	0.107
0	0.695013633	0.742	0.48	0	B cells	CD40	0.262
0	0.690916216	0.845	0.674	0	B cells	BCL2A1	0.171
0	0.679642122	0.999	0.988	0	B cells	RPL37A	0.011
0	0.642686053	0.805	0.741	0	B cells	CLECL1	0.064
0	0.640202367	0.739	0.723	0	B cells	PHACTR1	0.016
0	0.60910458	0.641	0.509	0	B cells	KIAA0125	0.132
0	0.591574637	0.878	0.508	0	B cells	EBF1	0.37
0	0.578354456	0.75	0.587	0	B cells	POU2AF1	0.163
0	0.568884778	0.831	0.45	0	B cells	CYBB	0.381
0	0.565624601	0.75	0.462	0	B cells	EAF2	0.288
0	0.564885319	0.593	0.476	0	B cells	LAT2	0.117
0	0.53677809	0.75	0.569	0	B cells	SPIB	0.181
0	0.528853852	0.999	0.991	0	B cells	RPS3	0.008
0	0.524078545	0.796	0.748	0	B cells	TPD52	0.048
0	0.516992752	0.758	0.596	0	B cells	RNGTT	0.162
0	0.510547676	0.735	0.578	0	B cells	SNX10	0.157
0	0.509170718	0.83	0.696	0	B cells	FAM177B	0.134
0	0.506227462	0.638	0.619	0	B cells	TNFRSF13B	0.019
0	0.498239897	0.957	0.917	0	B cells	COX4I1	0.04
0	0.492352755	0.988	0.965	0	B cells	RPLP0	0.023
0	0.473506317	0.782	0.663	0	B cells	FAM26F	0.119
0	0.465214426	0.761	0.531	0	B cells	SCIMP	0.23
0	0.424467969	0.728	0.463	0	B cells	BASP1	0.265
0	0.424210994	0.714	0.714	0	B cells	CHPT1	0
0	0.394048953	0.749	0.532	0	B cells	PNOC	0.217
0	0.384109631	0.819	0.684	0	B cells	CTSS	0.135
0	0.383086731	0.649	0.549	0	B cells	HHEX	0.1
0	0.368370776	0.695	0.578	0	B cells	FCGR2B	0.117
0	0.368081569	0.859	0.792	0	B cells	WEE1	0.067
0	0.361857112	0.896	0.729	0	B cells	SNRPE	0.167
0	0.339669405	0.823	0.462	0	B cells	SSPN	0.361
0	0.336577867	0.695	0.549	0	B cells	SH3BP5	0.146
0	0.32861385	1	0.994	0	B cells	RPS24	0.006
0	0.325842349	0.827	0.546	0	B cells	PKHD1L1	0.281
0	0.322415711	0.787	0.674	0	B cells	MAP3K8	0.113
0	0.313011065	0.848	0.696	0	B cells	KLF2	0.152
0	0.308455379	0.754	0.686	0	B cells	TCF4	0.068
0	0.307195253	0.697	0.577	0	B cells	IMPDH2	0.12
0	0.2999821	0.654	0.531	0	B cells	FCRL5	0.123
0	0.284861977	0.714	0.63	0	B cells	RP1-313I6.12	0.084
0	0.266319145	0.728	0.594	0	B cells	KYNU	0.134
2.97E-266	0.502854563	0.925	0.833	5.94E-263	B cells	UQCRH	0.092
3.77E-209	0.363084502	0.781	0.68	7.55E-206	B cells	SLC2A3	0.101
3.96E-209	0.375450227	0.984	0.943	7.91E-206	B cells	H3F3A	0.041
4.73E-196	0.303275241	0.977	0.911	9.46E-193	B cells	MTRNR2L8	0.066
1.05E-174	0.266730306	0.656	0.58	2.11E-171	B cells	PLEKHJ1	0.076
6.20E-170	0.266826303	0.91	0.796	1.24E-166	B cells	HMGN2	0.114
4.28E-169	0.416011979	0.737	0.667	8.56E-166	B cells	RNASET2	0.07
1.09E-103	0.266752811	0.855	0.814	2.18E-100	B cells	GPR183	0.041
1.18E-93	0.29626884	0.928	0.868	2.36E-90	B cells	YBX1	0.06
5.83E-49	0.522834087	0.544	0.568	1.17E-45	B cells	CCR7	-0.024
8.17E-48	0.282307274	0.789	0.81	1.63E-44	B cells	CD55	-0.021
8.98E-47	0.295161181	0.536	0.505	1.80E-43	B cells	RASGRP3	0.031
1.26E-22	0.295935816	0.704	0.761	2.52E-19	B cells	PLAC8	-0.057
6.72E-15	0.294239049	0.605	0.652	1.34E-11	B cells	NFKBID	-0.047
4.72E-10	0.313877997	0.501	0.464	9.45E-07	B cells	HLA-DQB2	0.037
1.67E-06	0.299275015	0.462	0.455	0.003336369	B cells	HLA-DRB5	0.007
1.15E-05	0.304064929	0.693	0.734	0.023058975	B cells	PMAIP1	-0.041
0	5.49085881	0.977	0.627	0	endothelial cells	FABP5	0.35
0	4.254301891	0.982	0.68	0	endothelial cells	SDPR	0.302
0	4.01157829	0.979	0.527	0	endothelial cells	CAV1	0.452
0	3.754895842	0.982	0.621	0	endothelial cells	IGFBP7	0.361
0	3.662044239	0.954	0.587	0	endothelial cells	CD320	0.367
0	3.653345941	0.977	0.575	0	endothelial cells	IFITM3	0.402
0	3.574670079	0.957	0.488	0	endothelial cells	IFI27	0.469
0	3.529825709	0.945	0.672	0	endothelial cells	ID1	0.273
0	3.404454784	0.964	0.512	0	endothelial cells	GSN	0.452
0	3.333134593	0.887	0.586	0	endothelial cells	CD36	0.301
0	3.242560263	0.933	0.528	0	endothelial cells	ENPP2	0.405
0	3.152887008	0.964	0.563	0	endothelial cells	PECAM1	0.401
0	3.122778489	0.945	0.559	0	endothelial cells	IGFBP4	0.386
0	3.089874389	0.933	0.554	0	endothelial cells	PRSS23	0.379
0	3.080395814	0.953	0.474	0	endothelial cells	EGFL7	0.479
0	3.069082698	0.966	0.728	0	endothelial cells	TIMP3	0.238
0	3.052586916	0.961	0.662	0	endothelial cells	APOLD1	0.299
0	2.954256572	0.979	0.629	0	endothelial cells	SEPW1	0.35
0	2.864603524	0.951	0.545	0	endothelial cells	CD59	0.406
0	2.850221383	0.951	0.691	0	endothelial cells	TCF4	0.26
0	2.817981796	0.976	0.686	0	endothelial cells	TACC1	0.29
0	2.790677083	0.967	0.724	0	endothelial cells	TGFBR2	0.243
0	2.784047513	0.93	0.451	0	endothelial cells	PTRF	0.479
0	2.767843286	0.859	0.488	0	endothelial cells	TM4SF1	0.371
0	2.757641482	0.933	0.582	0	endothelial cells	NFIB	0.351
0	2.741707545	0.936	0.556	0	endothelial cells	RBP7	0.38
0	2.733392053	0.928	0.551	0	endothelial cells	PTPRB	0.377
0	2.715898988	0.942	0.62	0	endothelial cells	EPAS1	0.322
0	2.703925926	0.933	0.551	0	endothelial cells	S100A13	0.382
0	2.61748923	0.929	0.682	0	endothelial cells	MTUS1	0.247
0	2.58448402	0.932	0.623	0	endothelial cells	SPTBN1	0.309
0	2.554817836	0.923	0.682	0	endothelial cells	APP	0.241
0	2.530797727	0.885	0.553	0	endothelial cells	RNASE1	0.332
0	2.520185378	0.886	0.618	0	endothelial cells	ICAM2	0.268
0	2.518511611	0.908	0.544	0	endothelial cells	FLT1	0.364
0	2.440088158	0.906	0.586	0	endothelial cells	HSPG2	0.32
0	2.436331523	0.923	0.565	0	endothelial cells	HSPB1	0.358
0	2.416579706	0.94	0.603	0	endothelial cells	PLPP1	0.337
0	2.397104653	0.9	0.531	0	endothelial cells	HYAL2	0.369
0	2.348686816	0.864	0.45	0	endothelial cells	SLC9A3R2	0.414
0	2.345228524	0.924	0.639	0	endothelial cells	CCDC85B	0.285
0	2.345194718	0.926	0.556	0	endothelial cells	EMP1	0.37
0	2.340117155	0.945	0.513	0	endothelial cells	CNN3	0.432
0	2.335397328	0.902	0.584	0	endothelial cells	SOCS3	0.318
0	2.271327559	0.992	0.812	0	endothelial cells	NEAT1	0.18
0	2.253886799	0.912	0.636	0	endothelial cells	STOM	0.276
0	2.238168358	0.902	0.632	0	endothelial cells	ID3	0.27
0	2.187769903	0.905	0.614	0	endothelial cells	TSC22D1	0.291
0	2.181261241	0.929	0.437	0	endothelial cells	ADGRF5	0.492
0	2.168057148	0.936	0.596	0	endothelial cells	PDLIM1	0.34
0	2.166368826	0.943	0.572	0	endothelial cells	WWTR1	0.371
0	2.161161478	0.914	0.55	0	endothelial cells	EMP2	0.364
0	2.118787974	0.849	0.493	0	endothelial cells	PODXL	0.356
0	2.115027926	0.875	0.438	0	endothelial cells	NPDC1	0.437
0	2.111582914	0.932	0.647	0	endothelial cells	FKBP1A	0.285
0	2.099956042	0.936	0.677	0	endothelial cells	LIMCH1	0.259
0	2.072770963	0.904	0.619	0	endothelial cells	TSPAN7	0.285
0	2.07099483	0.95	0.642	0	endothelial cells	CTSH	0.308
0	2.04814956	0.974	0.815	0	endothelial cells	S100A10	0.159
0	2.036142476	0.937	0.698	0	endothelial cells	MT2A	0.239
0	2.018548141	0.91	0.592	0	endothelial cells	NOTCH4	0.318
0	1.996016736	0.958	0.762	0	endothelial cells	RAC1	0.196
0	1.9952781	0.933	0.691	0	endothelial cells	SEC14L1	0.242
0	1.967643178	0.812	0.447	0	endothelial cells	CTGF	0.365
0	1.961356488	0.869	0.681	0	endothelial cells	NCOA7	0.188
0	1.959467179	0.889	0.665	0	endothelial cells	RHOB	0.224
0	1.937085576	0.911	0.548	0	endothelial cells	MGLL	0.363
0	1.914722661	0.892	0.661	0	endothelial cells	KLF4	0.231
0	1.904968545	0.904	0.69	0	endothelial cells	YBX3	0.214
0	1.904130519	0.839	0.664	0	endothelial cells	VAMP5	0.175
0	1.888624115	0.92	0.779	0	endothelial cells	EGR1	0.141
0	1.864052839	0.891	0.642	0	endothelial cells	CD9	0.249
0	1.852578144	0.87	0.575	0	endothelial cells	IGFBP3	0.295
0	1.818775822	0.851	0.664	0	endothelial cells	MGST2	0.187
0	1.818197652	0.925	0.715	0	endothelial cells	KLF2	0.21
0	1.80886776	0.938	0.672	0	endothelial cells	SGK1	0.266
0	1.799420822	0.91	0.727	0	endothelial cells	RDX	0.183
0	1.785300762	0.778	0.565	0	endothelial cells	ADIRF	0.213
0	1.762641287	0.842	0.475	0	endothelial cells	RAB13	0.367
0	1.746152963	0.907	0.635	0	endothelial cells	CD63	0.272
0	1.742091162	0.79	0.424	0	endothelial cells	S100A16	0.366
0	1.737788797	0.883	0.538	0	endothelial cells	NOSTRIN	0.345
0	1.705388283	0.976	0.896	0	endothelial cells	VIM	0.08
0	1.66781345	0.851	0.647	0	endothelial cells	GIMAP4	0.204
0	1.623895331	0.9	0.762	0	endothelial cells	PPA1	0.138
0	1.622145248	0.821	0.644	0	endothelial cells	C8orf4	0.177
0	1.620899581	0.824	0.633	0	endothelial cells	RHOC	0.191
0	1.620775064	0.866	0.677	0	endothelial cells	NEDD9	0.189
0	1.620478921	0.924	0.702	0	endothelial cells	MCAM	0.222
0	1.595639339	0.928	0.728	0	endothelial cells	KLF9	0.2
0	1.58096287	0.992	0.923	0	endothelial cells	ITM2B	0.069
0	1.57951524	0.82	0.474	0	endothelial cells	COL4A2	0.346
0	1.577906675	0.861	0.579	0	endothelial cells	PPFIBP1	0.282
0	1.573703738	0.853	0.399	0	endothelial cells	SLCO2A1	0.454
0	1.572884143	0.846	0.594	0	endothelial cells	EHD4	0.252
0	1.571416424	0.924	0.418	0	endothelial cells	SH3BGRL2	0.506
0	1.560990722	0.777	0.677	0	endothelial cells	SORBS2	0.1
0	1.559867185	0.769	0.648	0	endothelial cells	CAV2	0.121
0	1.554855295	0.835	0.737	0	endothelial cells	INSR	0.098
0	1.545817604	0.922	0.684	0	endothelial cells	PRDX1	0.238
0	1.539445864	0.898	0.507	0	endothelial cells	TNS2	0.391
0	1.539396936	0.89	0.716	0	endothelial cells	DYNLL1	0.174
0	1.526115773	0.821	0.669	0	endothelial cells	ITGB1	0.152
0	1.52413711	0.872	0.59	0	endothelial cells	TPM4	0.282
0	1.516743964	0.89	0.586	0	endothelial cells	TNFRSF1A	0.304
0	1.512985378	0.811	0.494	0	endothelial cells	ITGA6	0.317
0	1.509525224	0.856	0.358	0	endothelial cells	TJP1	0.498
0	1.508706037	0.797	0.523	0	endothelial cells	PLPP3	0.274
0	1.502672334	0.885	0.727	0	endothelial cells	LAPTM4A	0.158
0	1.490954928	0.906	0.557	0	endothelial cells	YWHAH	0.349
0	1.488587813	0.871	0.643	0	endothelial cells	TFF3	0.228
0	1.487945894	0.886	0.725	0	endothelial cells	DSTN	0.161
0	1.484801886	0.784	0.679	0	endothelial cells	TMEM204	0.105
0	1.484572993	0.898	0.55	0	endothelial cells	KCTD12	0.348
0	1.483835899	0.876	0.797	0	endothelial cells	CRIM1	0.079
0	1.470177565	0.985	0.924	0	endothelial cells	ZFP36	0.061
0	1.465954414	0.926	0.56	0	endothelial cells	MCF2L	0.366
0	1.438142607	0.901	0.703	0	endothelial cells	PDK4	0.198
0	1.421750608	0.782	0.545	0	endothelial cells	BCAM	0.237
0	1.407285672	0.793	0.55	0	endothelial cells	NRP1	0.243
0	1.399883571	0.778	0.526	0	endothelial cells	TNFSF10	0.252
0	1.388654924	0.904	0.624	0	endothelial cells	SASH1	0.28
0	1.380968974	0.914	0.704	0	endothelial cells	TUBA1B	0.21
0	1.375986277	0.902	0.467	0	endothelial cells	FRY	0.435
0	1.374317505	0.87	0.545	0	endothelial cells	CLIC2	0.325
0	1.369736043	0.797	0.55	0	endothelial cells	CLIC4	0.247
0	1.368004358	0.87	0.767	0	endothelial cells	LMNA	0.103
0	1.358522308	0.904	0.679	0	endothelial cells	MIDN	0.225
0	1.357112816	0.772	0.649	0	endothelial cells	HEG1	0.123
0	1.353026565	0.818	0.697	0	endothelial cells	DOCK9	0.121
0	1.346010264	0.78	0.376	0	endothelial cells	SYNPO	0.404
0	1.342533446	0.816	0.532	0	endothelial cells	FAM213A	0.284
0	1.335186778	0.998	0.974	0	endothelial cells	TMSB10	0.024
0	1.334465217	0.91	0.689	0	endothelial cells	SNX3	0.221
0	1.332131659	0.769	0.481	0	endothelial cells	UACA	0.288
0	1.325462843	0.89	0.768	0	endothelial cells	RPGR	0.122
0	1.288659515	0.858	0.554	0	endothelial cells	ECE1	0.304
0	1.276326809	0.824	0.676	0	endothelial cells	ELK3	0.148
0	1.246515437	0.883	0.572	0	endothelial cells	PIK3R3	0.311
0	1.235134596	0.872	0.462	0	endothelial cells	IGFBP2	0.41
0	1.233039314	0.794	0.61	0	endothelial cells	MAGI1	0.184
0	1.226284232	0.774	0.564	0	endothelial cells	CTNNA1	0.21
0	1.197200379	0.89	0.671	0	endothelial cells	CLTA	0.219
0	1.189763457	0.967	0.847	0	endothelial cells	MYL6	0.12
0	1.173347983	0.782	0.63	0	endothelial cells	PKP4	0.152
0	1.169759196	0.84	0.691	0	endothelial cells	CD81	0.149
0	1.169249838	0.895	0.66	0	endothelial cells	TPM1	0.235
0	1.148813876	0.837	0.515	0	endothelial cells	PTPRM	0.322
0	1.146378527	0.832	0.672	0	endothelial cells	RASA4	0.16
0	1.142957349	0.834	0.733	0	endothelial cells	MLLT4	0.101
0	1.137084312	0.795	0.568	0	endothelial cells	PRMT1	0.227
0	1.136718773	0.765	0.521	0	endothelial cells	NQO1	0.244
0	1.125611367	0.759	0.467	0	endothelial cells	GAS6	0.292
0	1.11898467	0.842	0.568	0	endothelial cells	MPZL2	0.274
0	1.116236804	0.819	0.622	0	endothelial cells	UPP1	0.197
0	1.09999074	0.755	0.53	0	endothelial cells	EPHX1	0.225
0	1.078596579	0.837	0.675	0	endothelial cells	SHC1	0.162
0	1.069994617	0.828	0.464	0	endothelial cells	CTSL	0.364
0	1.06629166	0.765	0.455	0	endothelial cells	PLS3	0.31
0	1.065090559	0.847	0.565	0	endothelial cells	TNFRSF4	0.282
0	1.053547693	0.817	0.595	0	endothelial cells	KLF7	0.222
0	1.042614971	0.874	0.694	0	endothelial cells	LGALS3	0.18
0	1.039230561	0.88	0.418	0	endothelial cells	LAMB2	0.462
0	1.023692129	0.757	0.555	0	endothelial cells	RASIP1	0.202
0	1.02134237	0.822	0.644	0	endothelial cells	CARHSP1	0.178
0	1.016027891	0.885	0.526	0	endothelial cells	ASRGL1	0.359
0	1.015867585	0.82	0.688	0	endothelial cells	PLSCR1	0.132
0	1.014997405	0.786	0.531	0	endothelial cells	TIMP2	0.255
0	1.00991075	0.857	0.629	0	endothelial cells	LIMA1	0.228
0	0.990989116	0.834	0.538	0	endothelial cells	CTTNBP2NL	0.296
0	0.977766925	0.818	0.658	0	endothelial cells	TMEM255B	0.16
0	0.970329654	0.833	0.6	0	endothelial cells	VAT1	0.233
0	0.970224292	0.762	0.574	0	endothelial cells	DAB2	0.188
0	0.955300478	0.813	0.68	0	endothelial cells	MYO1B	0.133
0	0.948522017	0.888	0.714	0	endothelial cells	CASKIN2	0.174
0	0.941511809	0.847	0.651	0	endothelial cells	BTNL9	0.196
0	0.935691182	0.869	0.574	0	endothelial cells	PLXNA2	0.295
0	0.914082291	0.859	0.592	0	endothelial cells	NFIC	0.267
0	0.90609564	0.775	0.488	0	endothelial cells	KIAA1671	0.287
0	0.882878249	0.802	0.623	0	endothelial cells	SEPP1	0.179
0	0.874251704	0.8	0.498	0	endothelial cells	FLNB	0.302
0	0.87165868	0.806	0.641	0	endothelial cells	TSPAN12	0.165
0	0.858266426	0.829	0.573	0	endothelial cells	LRRC8A	0.256
0	0.846764953	0.778	0.538	0	endothelial cells	ANKRD29	0.24
0	0.83892011	0.841	0.551	0	endothelial cells	GRB10	0.29
0	0.817152704	0.879	0.589	0	endothelial cells	LDLR	0.29
0	0.799790989	0.794	0.633	0	endothelial cells	INPP1	0.161
0	0.798390227	0.817	0.702	0	endothelial cells	MATN2	0.115
0	0.79399799	0.902	0.433	0	endothelial cells	CDC42EP2	0.469
0	0.785597619	0.776	0.681	0	endothelial cells	IPO11	0.095
0	0.78324639	0.832	0.636	0	endothelial cells	LIPA	0.196
0	0.755990661	0.828	0.585	0	endothelial cells	PTPRG	0.243
0	0.75290311	0.809	0.566	0	endothelial cells	TRIB1	0.243
0	0.743254363	0.854	0.579	0	endothelial cells	DLL1	0.275
0	0.737621252	0.837	0.466	0	endothelial cells	FNBP1L	0.371
0	0.733347962	0.926	0.75	0	endothelial cells	HLA-DRB1	0.176
0	0.713421549	0.788	0.616	0	endothelial cells	SMTN	0.172
0	0.712296676	0.806	0.607	0	endothelial cells	EVA1C	0.199
0	0.708442814	0.764	0.456	0	endothelial cells	RIN2	0.308
0	0.700295682	0.829	0.468	0	endothelial cells	MYO5C	0.361
0	0.694254521	0.785	0.571	0	endothelial cells	FERMT2	0.214
0	0.691686884	0.77	0.556	0	endothelial cells	CTBP2	0.214
0	0.687192427	0.823	0.475	0	endothelial cells	TPD52L1	0.348
0	0.678805991	0.751	0.461	0	endothelial cells	MAPK3	0.29
0	0.669230823	0.77	0.523	0	endothelial cells	EPB41L4A	0.247
0	0.667495334	0.874	0.589	0	endothelial cells	PRDX3	0.285
0	0.655622611	0.746	0.495	0	endothelial cells	LINC01116	0.251
0	0.651248876	0.794	0.563	0	endothelial cells	SMAGP	0.231
0	0.648244019	0.822	0.53	0	endothelial cells	APBB2	0.292
0	0.633555356	0.757	0.537	0	endothelial cells	F11R	0.22
0	0.615847664	0.841	0.472	0	endothelial cells	OVOS2	0.369
0	0.602625883	0.784	0.607	0	endothelial cells	PLCB4	0.177
0	0.57412364	0.828	0.666	0	endothelial cells	HBEGF	0.162
0	0.562718447	0.872	0.654	0	endothelial cells	EGR3	0.218
0	0.55892658	0.758	0.415	0	endothelial cells	NEURL1B	0.343
0	0.558459653	0.776	0.546	0	endothelial cells	ATP8B1	0.23
0	0.555387865	0.852	0.561	0	endothelial cells	B3GNT5	0.291
0	0.550203098	0.782	0.535	0	endothelial cells	SPNS2	0.247
0	0.545164972	0.782	0.511	0	endothelial cells	TSPAN6	0.271
0	0.541553036	0.869	0.547	0	endothelial cells	SLC25A25	0.322
0	0.52727563	0.841	0.65	0	endothelial cells	BCL10	0.191
0	0.525345153	0.765	0.637	0	endothelial cells	TNFRSF10D	0.128
0	0.485886577	0.868	0.683	0	endothelial cells	ZNF593	0.185
0	0.485649537	0.844	0.471	0	endothelial cells	HMCN2	0.373
0	0.483300672	0.741	0.534	0	endothelial cells	ITPKC	0.207
0	0.438150305	0.847	0.593	0	endothelial cells	BCL3	0.254
0	0.437651281	0.868	0.511	0	endothelial cells	CIT	0.357
0	0.434465461	0.76	0.541	0	endothelial cells	FES	0.219
0	0.380367295	0.773	0.486	0	endothelial cells	MIR22HG	0.287
0	0.380011838	0.815	0.458	0	endothelial cells	SCCPDH	0.357
0	0.351257197	0.801	0.54	0	endothelial cells	MT1M	0.261
0	0.338015591	0.785	0.511	0	endothelial cells	FAM132A	0.274
0	0.308309248	0.826	0.643	0	endothelial cells	PER2	0.183
0	0.308065612	0.857	0.687	0	endothelial cells	LRRCC1	0.17
0	0.279034572	0.854	0.674	0	endothelial cells	EGR2	0.18
0	0.272308595	0.885	0.716	0	endothelial cells	TMPO	0.169
3.58E-307	1.175887141	0.927	0.794	7.16E-304	endothelial cells	S100A6	0.133
1.18E-305	0.674424107	0.803	0.711	2.37E-302	endothelial cells	FNIP2	0.092
1.45E-300	1.0919607	0.795	0.667	2.90E-297	endothelial cells	ABL2	0.128
1.18E-298	1.254644758	0.781	0.747	2.36E-295	endothelial cells	NFIA	0.034
6.01E-298	1.133597475	0.807	0.634	1.20E-294	endothelial cells	CYB5A	0.173
4.08E-297	1.22529475	0.798	0.635	8.17E-294	endothelial cells	NDRG1	0.163
1.74E-295	1.129987595	0.863	0.676	3.47E-292	endothelial cells	NDUFC2	0.187
6.07E-295	1.043169767	0.736	0.51	1.21E-291	endothelial cells	RAPGEF5	0.226
3.39E-294	0.73069014	0.744	0.461	6.78E-291	endothelial cells	CYR61	0.283
1.10E-293	0.918543153	0.982	0.949	2.20E-290	endothelial cells	H3F3A	0.033
1.33E-288	1.42828727	0.814	0.638	2.65E-285	endothelial cells	BST2	0.176
2.74E-288	0.887616115	0.806	0.627	5.48E-285	endothelial cells	CDKN1A	0.179
4.67E-288	0.667085903	0.719	0.35	9.35E-285	endothelial cells	ITGB4	0.369
2.12E-287	1.101271631	0.849	0.643	4.25E-284	endothelial cells	MGST3	0.206
3.69E-284	0.882381763	0.718	0.472	7.37E-281	endothelial cells	ADCY4	0.246
1.30E-283	1.043025235	0.853	0.647	2.60E-280	endothelial cells	ANXA5	0.206
3.98E-283	0.838070956	0.755	0.534	7.95E-280	endothelial cells	IL1R1	0.221
1.11E-281	1.290555718	0.75	0.548	2.23E-278	endothelial cells	WARS	0.202
7.04E-281	1.045669105	0.741	0.566	1.41E-277	endothelial cells	EFNB2	0.175
8.64E-280	0.691204101	0.696	0.251	1.73E-276	endothelial cells	SCARF1	0.445
3.81E-279	1.023286823	0.744	0.605	7.62E-276	endothelial cells	DLC1	0.139
6.96E-276	1.055072337	0.907	0.66	1.39E-272	endothelial cells	LDHA	0.247
1.10E-275	0.268374938	0.721	0.44	2.20E-272	endothelial cells	PLOD2	0.281
6.68E-272	0.873052095	0.751	0.645	1.34E-268	endothelial cells	ANGPT2	0.106
2.34E-271	0.328774235	0.719	0.51	4.67E-268	endothelial cells	ABCG2	0.209
1.21E-270	0.853054185	0.891	0.701	2.41E-267	endothelial cells	NR4A1	0.19
1.72E-269	0.867789826	0.765	0.578	3.43E-266	endothelial cells	EPB41L2	0.187
3.58E-269	1.378595959	0.771	0.64	7.17E-266	endothelial cells	PTMS	0.131
4.32E-269	1.216276738	0.749	0.656	8.63E-266	endothelial cells	EDN1	0.093
7.81E-269	0.590540163	0.804	0.657	1.56E-265	endothelial cells	CTSZ	0.147
9.87E-269	1.04894894	0.933	0.798	1.97E-265	endothelial cells	NUCKS1	0.135
3.13E-268	0.936561861	0.914	0.74	6.25E-265	endothelial cells	DUT	0.174
1.34E-267	0.816092218	0.722	0.442	2.67E-264	endothelial cells	PDLIM3	0.28
6.99E-267	0.744676857	0.774	0.657	1.40E-263	endothelial cells	HEBP1	0.117
5.23E-266	0.932046277	0.801	0.674	1.05E-262	endothelial cells	BRI3	0.127
1.11E-265	1.058343472	0.778	0.568	2.23E-262	endothelial cells	SH3BP5	0.21
1.36E-265	1.027957725	0.798	0.647	2.72E-262	endothelial cells	RRBP1	0.151
3.71E-265	0.562534059	0.704	0.361	7.42E-262	endothelial cells	ADM	0.343
7.65E-265	0.792781745	0.707	0.491	1.53E-261	endothelial cells	SOX7	0.216
1.24E-264	0.417778703	0.787	0.671	2.48E-261	endothelial cells	ZBTB7A	0.116
4.30E-264	0.762512992	0.762	0.607	8.60E-261	endothelial cells	ASPH	0.155
1.41E-263	1.602767025	0.732	0.629	2.82E-260	endothelial cells	TMEM88	0.103
5.25E-263	0.783809512	0.847	0.606	1.05E-259	endothelial cells	MT1X	0.241
4.43E-259	0.686438686	0.721	0.413	8.85E-256	endothelial cells	JUP	0.308
1.73E-257	1.016198585	0.789	0.661	3.46E-254	endothelial cells	GIMAP1	0.128
1.75E-256	0.599778304	0.72	0.455	3.50E-253	endothelial cells	ASS1	0.265
1.27E-255	0.324956964	0.979	0.812	2.54E-252	endothelial cells	CD74	0.167
2.05E-253	1.358821625	0.769	0.639	4.11E-250	endothelial cells	ETS2	0.13
1.23E-252	0.616394678	0.707	0.468	2.46E-249	endothelial cells	CDC42EP1	0.239
1.63E-252	1.116482554	0.743	0.727	3.27E-249	endothelial cells	MKL2	0.016
2.71E-252	0.446049429	0.729	0.568	5.42E-249	endothelial cells	FAM129B	0.161
7.53E-252	0.665603757	0.903	0.724	1.51E-248	endothelial cells	LITAF	0.179
6.94E-251	0.989099892	0.715	0.456	1.39E-247	endothelial cells	PPIC	0.259
8.28E-251	1.628315912	0.854	0.774	1.66E-247	endothelial cells	SPRY1	0.08
1.12E-248	1.802717156	0.731	0.673	2.24E-245	endothelial cells	ENG	0.058
1.97E-248	1.283010403	0.816	0.746	3.95E-245	endothelial cells	GIMAP7	0.07
6.16E-247	1.183567898	0.749	0.594	1.23E-243	endothelial cells	TCEAL4	0.155
1.09E-244	0.790642187	0.787	0.637	2.19E-241	endothelial cells	HSD17B12	0.15
6.90E-243	1.153361016	0.712	0.496	1.38E-239	endothelial cells	LMCD1	0.216
1.30E-242	0.774338187	0.781	0.561	2.59E-239	endothelial cells	PIM3	0.22
3.95E-242	0.793966438	0.889	0.714	7.90E-239	endothelial cells	GPX1	0.175
1.07E-241	0.910227694	0.724	0.6	2.14E-238	endothelial cells	OSBPL1A	0.124
1.15E-241	1.21076139	0.789	0.755	2.29E-238	endothelial cells	DUSP6	0.034
1.55E-240	1.175621897	0.724	0.591	3.10E-237	endothelial cells	ACVRL1	0.133
9.42E-240	0.851674385	0.692	0.393	1.88E-236	endothelial cells	DLL4	0.299
1.71E-239	1.166308609	0.812	0.663	3.43E-236	endothelial cells	YWHAE	0.149
1.41E-238	0.322424744	0.792	0.709	2.82E-235	endothelial cells	TPBG	0.083
3.48E-236	1.05931259	0.729	0.625	6.96E-233	endothelial cells	IGFBP6	0.104
2.07E-235	0.359504988	0.839	0.687	4.13E-232	endothelial cells	CDK6	0.152
2.76E-232	0.483777797	0.727	0.463	5.52E-229	endothelial cells	LGMN	0.264
9.40E-232	0.903632949	0.785	0.667	1.88E-228	endothelial cells	CYSTM1	0.118
2.98E-228	0.710565348	0.703	0.578	5.96E-225	endothelial cells	PCGF2	0.125
1.45E-227	1.046158771	0.744	0.683	2.89E-224	endothelial cells	BMPR2	0.061
4.32E-224	0.605902392	0.705	0.472	8.64E-221	endothelial cells	H1F0	0.233
7.30E-224	0.89814396	0.892	0.708	1.46E-220	endothelial cells	GSTP1	0.184
3.79E-222	1.289523667	0.775	0.649	7.58E-219	endothelial cells	TIMP1	0.126
1.68E-221	1.08966781	0.762	0.669	3.37E-218	endothelial cells	ACTN1	0.093
3.77E-220	1.031840281	0.811	0.797	7.54E-217	endothelial cells	ITGA1	0.014
9.99E-219	0.593879194	0.71	0.519	2.00E-215	endothelial cells	CRYBG3	0.191
1.01E-218	0.885770439	0.728	0.616	2.01E-215	endothelial cells	RCN1	0.112
3.28E-217	0.87324488	0.706	0.623	6.57E-214	endothelial cells	CPNE8	0.083
5.60E-217	1.030633365	0.705	0.518	1.12E-213	endothelial cells	MALL	0.187
5.49E-216	0.814890847	0.98	0.947	1.10E-212	endothelial cells	HMGB1	0.033
1.31E-215	1.091400033	0.73	0.563	2.63E-212	endothelial cells	DUSP23	0.167
2.23E-215	0.410304055	0.666	0.356	4.46E-212	endothelial cells	SEMA3F	0.31
3.37E-214	0.992073624	0.88	0.737	6.73E-211	endothelial cells	HSP90B1	0.143
1.27E-213	1.011771303	0.718	0.508	2.55E-210	endothelial cells	C1orf54	0.21
2.13E-213	0.92636418	0.702	0.495	4.26E-210	endothelial cells	FAM198B	0.207
8.91E-210	1.03603474	0.734	0.602	1.78E-206	endothelial cells	CYB5R3	0.132
1.73E-207	1.124277806	0.759	0.608	3.46E-204	endothelial cells	IFI6	0.151
1.36E-205	1.061511222	0.687	0.49	2.72E-202	endothelial cells	EFNA1	0.197
2.19E-204	0.929024656	0.798	0.594	4.37E-201	endothelial cells	TUBB	0.204
9.45E-203	0.921826038	0.716	0.502	1.89E-199	endothelial cells	PKIG	0.214
2.28E-202	0.491251809	0.669	0.407	4.57E-199	endothelial cells	EFNB1	0.262
3.36E-201	0.632760683	0.732	0.58	6.72E-198	endothelial cells	GOLIM4	0.152
3.81E-201	0.978851615	0.817	0.684	7.62E-198	endothelial cells	LGALS1	0.133
5.14E-201	1.039337549	0.799	0.635	1.03E-197	endothelial cells	NPC2	0.164
9.58E-201	0.662000649	0.681	0.396	1.92E-197	endothelial cells	HOXB7	0.285
2.23E-200	0.326544078	0.74	0.673	4.45E-197	endothelial cells	LPCAT2	0.067
7.30E-200	0.718179272	0.738	0.563	1.46E-196	endothelial cells	EBF1	0.175
7.92E-200	0.350442372	0.788	0.566	1.58E-196	endothelial cells	UQCRC1	0.222
1.28E-198	0.478141686	0.655	0.371	2.55E-195	endothelial cells	PLAU	0.284
3.28E-197	1.158281268	0.722	0.699	6.57E-194	endothelial cells	DPYSL2	0.023
4.02E-196	0.971346491	0.768	0.556	8.05E-193	endothelial cells	LY6E	0.212
5.85E-196	0.998302879	0.769	0.721	1.17E-192	endothelial cells	MEF2C	0.048
2.37E-195	0.558913006	0.673	0.437	4.74E-192	endothelial cells	KCNN3	0.236
4.41E-195	0.772268965	0.81	0.66	8.83E-192	endothelial cells	PSAP	0.15
2.71E-194	0.334291243	0.735	0.587	5.41E-191	endothelial cells	AC013461.1	0.148
3.86E-193	1.229049753	0.732	0.628	7.73E-190	endothelial cells	ACTN4	0.104
1.26E-192	0.65777273	0.699	0.539	2.52E-189	endothelial cells	RGS3	0.16
6.24E-192	0.317228102	0.838	0.696	1.25E-188	endothelial cells	HIST1H4C	0.142
1.89E-191	1.001783663	0.869	0.733	3.78E-188	endothelial cells	COX5B	0.136
4.86E-188	0.985542345	0.78	0.612	9.72E-185	endothelial cells	ANXA2	0.168
6.47E-186	0.596472288	0.681	0.576	1.29E-182	endothelial cells	EPHB4	0.105
3.05E-185	0.769578119	0.706	0.7	6.10E-182	endothelial cells	LAMC1	0.006
3.28E-184	1.099919129	0.721	0.58	6.56E-181	endothelial cells	SWAP70	0.141
4.31E-183	1.171657481	0.804	0.732	8.62E-180	endothelial cells	IER2	0.072
4.69E-183	0.732866599	0.773	0.627	9.38E-180	endothelial cells	FDPS	0.146
6.99E-183	1.201744204	0.691	0.496	1.40E-179	endothelial cells	CD151	0.195
7.97E-183	0.713543791	0.749	0.722	1.59E-179	endothelial cells	TMCC3	0.027
2.01E-181	0.311940823	0.737	0.662	4.03E-178	endothelial cells	GMNN	0.075
2.95E-181	0.859078211	0.702	0.587	5.90E-178	endothelial cells	CTNND1	0.115
3.02E-181	1.416881373	0.718	0.61	6.03E-178	endothelial cells	HES1	0.108
1.16E-180	0.535775726	0.704	0.654	2.33E-177	endothelial cells	GULP1	0.05
5.21E-180	0.26384284	0.665	0.377	1.04E-176	endothelial cells	TRIM2	0.288
8.85E-179	0.44676276	0.652	0.374	1.77E-175	endothelial cells	PCDH1	0.278
2.45E-177	0.693862258	0.77	0.678	4.91E-174	endothelial cells	GLUL	0.092
3.11E-177	0.529322126	0.661	0.429	6.23E-174	endothelial cells	RAPGEF4	0.232
1.31E-176	1.108731296	0.712	0.588	2.63E-173	endothelial cells	CLU	0.124
5.60E-176	1.143856644	0.688	0.604	1.12E-172	endothelial cells	ADAM15	0.084
9.41E-174	0.773914768	0.892	0.753	1.88E-170	endothelial cells	MTDH	0.139
3.19E-173	0.864632184	0.674	0.483	6.38E-170	endothelial cells	NCKAP1	0.191
3.94E-173	0.821542423	0.693	0.671	7.89E-170	endothelial cells	C9orf3	0.022
4.03E-173	0.383313913	0.673	0.529	8.06E-170	endothelial cells	SPHK1	0.144
4.12E-173	0.756784826	0.875	0.798	8.24E-170	endothelial cells	ITM2A	0.077
1.63E-172	0.282980004	0.644	0.295	3.27E-169	endothelial cells	SPRY4	0.349
2.43E-172	0.56644203	0.801	0.636	4.85E-169	endothelial cells	SYNGR2	0.165
4.57E-170	0.599345597	0.844	0.64	9.14E-167	endothelial cells	CTSD	0.204
1.10E-169	0.856285964	0.834	0.747	2.20E-166	endothelial cells	NASP	0.087
1.40E-169	0.799969569	0.697	0.682	2.79E-166	endothelial cells	MYO1C	0.015
1.16E-168	0.832354109	0.975	0.931	2.32E-165	endothelial cells	ACTG1	0.044
6.07E-168	0.443506648	0.728	0.607	1.21E-164	endothelial cells	PEPD	0.121
7.89E-168	0.409036097	0.679	0.462	1.58E-164	endothelial cells	PLIN5	0.217
1.01E-167	0.643940324	0.671	0.424	2.02E-164	endothelial cells	GNG12	0.247
1.25E-165	0.611379889	0.853	0.692	2.49E-162	endothelial cells	ZFAND5	0.161
1.10E-164	0.508173919	0.724	0.673	2.20E-161	endothelial cells	FAM101B	0.051
1.20E-163	1.027361985	0.949	0.906	2.41E-160	endothelial cells	MTRNR2L12	0.043
3.66E-163	0.544240663	0.652	0.444	7.31E-160	endothelial cells	LAMA5	0.208
8.14E-163	0.31433872	0.808	0.575	1.63E-159	endothelial cells	MYC	0.233
3.57E-162	1.083778403	0.668	0.499	7.14E-159	endothelial cells	NR2F2	0.169
1.02E-161	0.335922841	0.668	0.53	2.05E-158	endothelial cells	CDC42EP4	0.138
1.78E-161	0.604464198	0.885	0.759	3.56E-158	endothelial cells	HNRNPD	0.126
3.16E-160	0.31295981	0.646	0.406	6.31E-157	endothelial cells	HOXA7	0.24
4.15E-160	0.90639531	0.681	0.613	8.30E-157	endothelial cells	CTNNAL1	0.068
4.95E-160	0.438150406	0.693	0.58	9.91E-157	endothelial cells	PPP1R14A	0.113
1.32E-159	0.41463139	0.728	0.658	2.64E-156	endothelial cells	BDH2	0.07
4.00E-159	0.716543883	0.675	0.499	8.01E-156	endothelial cells	TUBB6	0.176
6.21E-159	0.613704534	0.712	0.728	1.24E-155	endothelial cells	PON2	-0.016
1.90E-158	0.317941333	0.747	0.58	3.80E-155	endothelial cells	KPNA2	0.167
2.11E-158	0.321589564	0.718	0.709	4.21E-155	endothelial cells	PTAFR	0.009
3.07E-156	0.518896045	0.646	0.423	6.14E-153	endothelial cells	TGFB1I1	0.223
5.34E-156	0.276562875	0.839	0.709	1.07E-152	endothelial cells	LBR	0.13
5.11E-155	0.428382242	0.677	0.522	1.02E-151	endothelial cells	BAG3	0.155
1.97E-151	0.526082019	0.741	0.724	3.94E-148	endothelial cells	DST	0.017
7.62E-151	0.678175947	0.758	0.574	1.52E-147	endothelial cells	FKBP2	0.184
8.16E-151	0.435486112	0.671	0.554	1.63E-147	endothelial cells	ADGRG1	0.117
3.19E-149	0.612145522	0.712	0.644	6.39E-146	endothelial cells	MRPL17	0.068
3.07E-148	0.608214397	0.791	0.691	6.15E-145	endothelial cells	LMAN1	0.1
5.30E-148	0.698799148	0.661	0.506	1.06E-144	endothelial cells	RASGRP3	0.155
1.36E-146	0.561550164	0.751	0.71	2.73E-143	endothelial cells	PTPRE	0.041
3.43E-146	0.719755066	0.712	0.625	6.86E-143	endothelial cells	PSMB5	0.087
5.51E-146	0.479946916	0.677	0.469	1.10E-142	endothelial cells	MDK	0.208
1.10E-145	0.620766702	0.661	0.546	2.20E-142	endothelial cells	CDC42BPA	0.115
4.09E-145	0.417778291	0.704	0.622	8.19E-142	endothelial cells	NDRG2	0.082
1.52E-144	0.792892167	0.699	0.665	3.04E-141	endothelial cells	ACE	0.034
2.06E-144	0.509284924	0.772	0.72	4.12E-141	endothelial cells	MLXIP	0.052
4.52E-144	0.524199761	0.768	0.592	9.04E-141	endothelial cells	AP1S2	0.176
6.69E-144	0.394179469	0.625	0.297	1.34E-140	endothelial cells	PIR	0.328
1.09E-143	0.736949827	0.759	0.741	2.17E-140	endothelial cells	CEBPD	0.018
1.47E-143	0.33729997	0.649	0.401	2.93E-140	endothelial cells	SELENBP1	0.248
4.34E-142	0.71538812	0.649	0.491	8.67E-139	endothelial cells	MEIS2	0.158
6.41E-142	0.487690638	0.662	0.563	1.28E-138	endothelial cells	FAM171A1	0.099
4.35E-141	0.916990612	0.7	0.61	8.71E-138	endothelial cells	TSPAN13	0.09
2.27E-140	0.673474669	0.683	0.628	4.53E-137	endothelial cells	LXN	0.055
1.03E-138	0.48937798	0.733	0.627	2.05E-135	endothelial cells	PRDX4	0.106
4.94E-138	0.727079431	0.731	0.63	9.88E-135	endothelial cells	FCGRT	0.101
1.18E-137	1.142876712	0.65	0.476	2.36E-134	endothelial cells	TINAGL1	0.174
3.72E-137	0.456907303	0.697	0.607	7.43E-134	endothelial cells	FN1	0.09
6.16E-136	0.865545886	0.662	0.522	1.23E-132	endothelial cells	ICAM1	0.14
3.09E-135	0.393865245	0.691	0.679	6.17E-132	endothelial cells	SVIL	0.012
1.33E-134	0.433903123	0.776	0.629	2.65E-131	endothelial cells	AKR1A1	0.147
3.48E-134	0.662183049	0.646	0.467	6.95E-131	endothelial cells	JAG1	0.179
5.64E-134	0.422215726	0.622	0.393	1.13E-130	endothelial cells	ADM5	0.229
1.09E-132	0.638983754	0.84	0.737	2.19E-129	endothelial cells	TXN	0.103
9.88E-132	0.417763193	0.652	0.522	1.98E-128	endothelial cells	ENAH	0.13
3.79E-131	0.99692266	0.671	0.622	7.57E-128	endothelial cells	SOCS2	0.049
1.02E-130	0.709348782	0.697	0.629	2.04E-127	endothelial cells	VGLL4	0.068
1.44E-129	0.811837259	0.742	0.608	2.89E-126	endothelial cells	TSPO	0.134
4.77E-128	0.556050016	0.682	0.522	9.53E-125	endothelial cells	DDAH2	0.16
7.06E-127	0.473238131	0.671	0.643	1.41E-123	endothelial cells	WASL	0.028
7.92E-127	0.266345835	0.675	0.62	1.58E-123	endothelial cells	TRIM16	0.055
2.36E-126	0.500906569	0.753	0.576	4.72E-123	endothelial cells	CCT6A	0.177
6.40E-126	0.713183518	0.635	0.426	1.28E-122	endothelial cells	SEMA6A	0.209
6.48E-126	0.464021597	0.705	0.671	1.30E-122	endothelial cells	NTPCR	0.034
7.59E-125	0.543729645	0.671	0.54	1.52E-121	endothelial cells	C1orf21	0.131
1.94E-123	1.115575756	0.743	0.669	3.88E-120	endothelial cells	GADD45B	0.074
2.89E-122	0.66205924	0.706	0.676	5.77E-119	endothelial cells	ARPC1A	0.03
5.44E-122	0.681244349	0.665	0.679	1.09E-118	endothelial cells	MECOM	-0.014
1.92E-120	0.291586426	0.681	0.535	3.85E-117	endothelial cells	NINJ1	0.146
4.32E-119	0.338915656	0.717	0.622	8.63E-116	endothelial cells	ANXA4	0.095
8.92E-119	0.279885822	0.658	0.51	1.78E-115	endothelial cells	PCSK5	0.148
1.25E-118	0.320348441	0.661	0.531	2.50E-115	endothelial cells	HDGF	0.13
1.09E-117	0.441384304	0.828	0.675	2.19E-114	endothelial cells	KDELR2	0.153
5.93E-114	0.905047074	0.94	0.921	1.19E-110	endothelial cells	MTRNR2L8	0.019
6.31E-114	0.483107186	0.645	0.579	1.26E-110	endothelial cells	EVA1B	0.066
1.42E-113	0.700863799	0.688	0.593	2.84E-110	endothelial cells	SERPINB6	0.095
1.70E-113	0.619510086	0.677	0.627	3.39E-110	endothelial cells	PGRMC1	0.05
2.31E-112	0.791455119	0.738	0.69	4.62E-109	endothelial cells	HSBP1	0.048
1.85E-111	0.31159299	0.634	0.483	3.69E-108	endothelial cells	GIPC2	0.151
3.61E-111	1.015832891	0.641	0.658	7.23E-108	endothelial cells	RAI14	-0.017
8.17E-110	0.326204134	0.759	0.6	1.63E-106	endothelial cells	TALDO1	0.159
1.46E-109	0.654497437	0.712	0.668	2.91E-106	endothelial cells	MLEC	0.044
1.83E-109	0.775939605	0.736	0.676	3.65E-106	endothelial cells	NDUFC1	0.06
5.38E-109	0.360309132	0.751	0.602	1.08E-105	endothelial cells	ACADVL	0.149
1.76E-108	0.480589678	0.763	0.72	3.52E-105	endothelial cells	TM9SF3	0.043
1.84E-107	0.403980963	0.67	0.519	3.67E-104	endothelial cells	SPATS2L	0.151
1.85E-106	0.423140506	0.666	0.72	3.69E-103	endothelial cells	CSF2RB	-0.054
4.63E-106	0.689281643	0.63	0.483	9.26E-103	endothelial cells	LAMB1	0.147
1.23E-105	0.565448393	0.857	0.71	2.47E-102	endothelial cells	CLIC1	0.147
6.49E-105	0.586047842	0.809	0.683	1.30E-101	endothelial cells	PRDX2	0.126
7.37E-105	0.600392692	0.666	0.7	1.47E-101	endothelial cells	CNKSR3	-0.034
1.38E-104	0.573397104	0.646	0.651	2.76E-101	endothelial cells	TJP2	-0.005
1.84E-104	0.8347582	0.8	0.693	3.68E-101	endothelial cells	SLC2A3	0.107
8.44E-104	0.354289238	0.619	0.525	1.69E-100	endothelial cells	RUNDC3B	0.094
2.93E-103	0.610812538	0.647	0.619	5.87E-100	endothelial cells	PAM	0.028
3.13E-103	0.859861481	0.652	0.537	6.26E-100	endothelial cells	NGFRAP1	0.115
1.16E-102	0.273485431	0.651	0.626	2.32E-99	endothelial cells	KBTBD11	0.025
3.51E-101	0.487212678	0.689	0.596	7.01E-98	endothelial cells	HPCAL1	0.093
8.12E-100	1.033725936	0.638	0.639	1.62E-96	endothelial cells	TSPAN4	-0.001
3.24E-98	0.716511373	0.744	0.648	6.47E-95	endothelial cells	CSTB	0.096
5.35E-98	0.35567991	0.661	0.639	1.07E-94	endothelial cells	CYBRD1	0.022
2.91E-97	0.386869735	0.601	0.434	5.83E-94	endothelial cells	CDA	0.167
3.83E-97	0.362662635	0.696	0.572	7.65E-94	endothelial cells	NDUFS3	0.124
3.69E-96	0.773919621	0.878	0.851	7.38E-93	endothelial cells	MTRNR2L10	0.027
6.95E-96	0.70452747	0.823	0.765	1.39E-92	endothelial cells	ATP5J	0.058
1.59E-95	0.565788495	0.658	0.649	3.18E-92	endothelial cells	FRMD4A	0.009
3.24E-94	0.447955142	0.673	0.612	6.49E-91	endothelial cells	PLD3	0.061
4.39E-94	0.641509595	0.693	0.722	8.78E-91	endothelial cells	EI24	-0.029
2.25E-93	0.641077079	0.788	0.685	4.50E-90	endothelial cells	CALR	0.103
3.85E-93	0.635257934	0.744	0.652	7.69E-90	endothelial cells	PDIA6	0.092
4.81E-93	0.651902918	0.63	0.598	9.62E-90	endothelial cells	PLK2	0.032
4.41E-92	0.343567602	0.675	0.629	8.82E-89	endothelial cells	PGM2L1	0.046
9.39E-91	0.496966065	0.754	0.641	1.88E-87	endothelial cells	ATP5B	0.113
2.30E-89	0.304708362	0.643	0.683	4.60E-86	endothelial cells	SNAI1	-0.04
3.07E-89	0.690355725	0.787	0.798	6.15E-86	endothelial cells	S100A11	-0.011
3.95E-89	0.4816974	0.724	0.62	7.90E-86	endothelial cells	NAMPT	0.104
7.66E-89	0.473456143	0.807	0.694	1.53E-85	endothelial cells	SNRPD1	0.113
9.87E-89	0.286694716	0.73	0.572	1.97E-85	endothelial cells	TYMP	0.158
2.29E-88	0.981427855	0.619	0.595	4.59E-85	endothelial cells	TIE1	0.024
1.06E-85	0.462884657	0.734	0.705	2.12E-82	endothelial cells	KLF3	0.029
1.54E-85	0.34653646	0.685	0.651	3.08E-82	endothelial cells	SLC44A1	0.034
1.61E-85	0.671735504	0.652	0.605	3.22E-82	endothelial cells	IFI44L	0.047
1.20E-83	0.459539911	0.622	0.534	2.40E-80	endothelial cells	MYL9	0.088
2.82E-83	0.463827215	0.705	0.617	5.64E-80	endothelial cells	CCT5	0.088
7.16E-83	0.351842722	0.674	0.589	1.43E-79	endothelial cells	UGCG	0.085
1.03E-82	0.58414521	0.719	0.617	2.06E-79	endothelial cells	AP2S1	0.102
2.05E-82	0.404865924	0.672	0.602	4.11E-79	endothelial cells	COMT	0.07
2.58E-82	0.495814809	0.922	0.884	5.17E-79	endothelial cells	CFL1	0.038
1.36E-80	0.438289509	0.685	0.621	2.72E-77	endothelial cells	CISD1	0.064
8.35E-80	0.771650524	0.639	0.644	1.67E-76	endothelial cells	MYO6	-0.005
1.09E-78	0.50136036	0.629	0.637	2.18E-75	endothelial cells	CCND1	-0.008
1.85E-78	0.266947984	0.624	0.572	3.69E-75	endothelial cells	MYLK	0.052
6.15E-78	0.400583397	0.709	0.595	1.23E-74	endothelial cells	MYDGF	0.114
7.65E-78	0.58205325	0.612	0.599	1.53E-74	endothelial cells	IQCK	0.013
5.92E-77	0.426836647	0.781	0.64	1.18E-73	endothelial cells	PA2G4	0.141
6.28E-77	0.626059744	0.623	0.564	1.26E-73	endothelial cells	HHEX	0.059
7.26E-77	0.372076871	0.631	0.669	1.45E-73	endothelial cells	PROCR	-0.038
1.33E-76	0.418098174	0.8	0.718	2.67E-73	endothelial cells	SSR3	0.082
1.61E-76	0.427596802	0.642	0.574	3.21E-73	endothelial cells	NAPRT	0.068
2.03E-76	0.384792085	0.618	0.527	4.06E-73	endothelial cells	AK1	0.091
2.51E-73	0.369225136	0.634	0.623	5.03E-70	endothelial cells	ASL	0.011
5.45E-73	0.37841786	0.62	0.479	1.09E-69	endothelial cells	PMP22	0.141
2.43E-71	0.276574063	0.599	0.579	4.86E-68	endothelial cells	TNFAIP2	0.02
3.36E-70	0.512053179	0.681	0.64	6.73E-67	endothelial cells	EBPL	0.041
3.79E-70	0.529401	0.907	0.842	7.58E-67	endothelial cells	PPIA	0.065
7.59E-70	0.371531854	0.598	0.467	1.52E-66	endothelial cells	ABO	0.131
1.06E-69	0.3284031	0.665	0.628	2.12E-66	endothelial cells	BID	0.037
1.36E-68	0.44341077	0.625	0.507	2.71E-65	endothelial cells	GBP1	0.118
3.56E-68	0.527679179	0.73	0.69	7.11E-65	endothelial cells	MRPL51	0.04
5.22E-68	0.829950606	0.599	0.451	1.04E-64	endothelial cells	WBP5	0.148
2.05E-66	0.428494065	0.587	0.491	4.09E-63	endothelial cells	BTBD3	0.096
2.88E-66	0.327781706	0.596	0.505	5.77E-63	endothelial cells	TCF7L2	0.091
3.75E-66	0.434277264	0.605	0.53	7.50E-63	endothelial cells	LTBR	0.075
1.57E-65	0.350958618	0.756	0.691	3.13E-62	endothelial cells	PHB2	0.065
2.47E-64	0.871682483	0.622	0.625	4.94E-61	endothelial cells	MAST4	-0.003
1.38E-62	0.521523645	0.698	0.643	2.76E-59	endothelial cells	SOD2	0.055
3.37E-62	0.55683548	0.677	0.634	6.74E-59	endothelial cells	HLA-DMA	0.043
9.51E-62	0.465189436	0.651	0.566	1.90E-58	endothelial cells	KDELR1	0.085
4.09E-61	0.584712299	0.602	0.59	8.19E-58	endothelial cells	TGFBR3	0.012
1.00E-60	0.279962581	0.664	0.585	2.00E-57	endothelial cells	STRA13	0.079
1.01E-60	0.437566553	0.761	0.646	2.03E-57	endothelial cells	TPI1	0.115
4.56E-60	0.697377483	0.663	0.649	9.12E-57	endothelial cells	MARCKSL1	0.014
4.59E-60	0.271230613	0.622	0.614	9.18E-57	endothelial cells	TP53I11	0.008
2.59E-59	0.363027861	0.665	0.523	5.18E-56	endothelial cells	PKM	0.142
6.06E-58	0.306129653	0.605	0.593	1.21E-54	endothelial cells	FARP1	0.012
1.67E-57	0.493285658	0.641	0.621	3.34E-54	endothelial cells	PTP4A3	0.02
2.10E-57	0.713601831	0.583	0.536	4.20E-54	endothelial cells	AQP1	0.047
5.24E-57	0.378847596	0.628	0.52	1.05E-53	endothelial cells	CD40	0.108
5.52E-57	0.372903319	0.738	0.645	1.10E-53	endothelial cells	PRELID1	0.093
2.37E-56	0.345441087	0.828	0.713	4.73E-53	endothelial cells	DBI	0.115
4.87E-56	0.29587699	0.819	0.759	9.74E-53	endothelial cells	SRI	0.06
5.06E-56	0.297385981	0.627	0.575	1.01E-52	endothelial cells	DCTPP1	0.052
6.20E-56	0.45212053	0.647	0.628	1.24E-52	endothelial cells	HACD3	0.019
4.12E-55	0.419918207	0.823	0.739	8.23E-52	endothelial cells	PPIB	0.084
5.82E-54	0.44166201	0.582	0.538	1.16E-50	endothelial cells	IFIT3	0.044
6.32E-54	0.499770306	0.718	0.682	1.26E-50	endothelial cells	NDUFS6	0.036
3.77E-53	0.474694072	0.757	0.679	7.54E-50	endothelial cells	ATP5I	0.078
7.29E-53	0.730990671	0.587	0.585	1.46E-49	endothelial cells	RBPMS	0.002
1.40E-52	0.405822095	0.836	0.821	2.81E-49	endothelial cells	RPS27L	0.015
3.66E-52	0.532719589	0.68	0.714	7.32E-49	endothelial cells	ENTPD1	-0.034
5.79E-51	0.27429518	0.709	0.686	1.16E-47	endothelial cells	CTSB	0.023
3.32E-49	0.670772608	0.562	0.42	6.64E-46	endothelial cells	VWA1	0.142
3.87E-49	0.7865673	0.584	0.569	7.74E-46	endothelial cells	PVRL2	0.015
4.11E-49	0.312010601	0.581	0.488	8.23E-46	endothelial cells	BACE2	0.093
6.48E-49	0.99515936	0.829	0.851	1.30E-45	endothelial cells	RGCC	-0.022
6.73E-49	0.321147569	0.751	0.674	1.35E-45	endothelial cells	COX5A	0.077
1.03E-48	0.445100734	0.812	0.759	2.07E-45	endothelial cells	COX6A1	0.053
1.62E-48	0.384552945	0.866	0.862	3.25E-45	endothelial cells	SEC61B	0.004
2.22E-48	0.478280317	0.719	0.693	4.45E-45	endothelial cells	ATP1A1	0.026
1.54E-46	0.590421448	0.612	0.677	3.08E-43	endothelial cells	ROCK2	-0.065
1.16E-45	0.343910273	0.59	0.52	2.32E-42	endothelial cells	HMG20B	0.07
1.18E-45	0.678410707	0.636	0.775	2.36E-42	endothelial cells	PLCB1	-0.139
1.46E-45	0.415376256	0.592	0.584	2.91E-42	endothelial cells	TNFAIP8L1	0.008
3.66E-45	0.643525143	0.624	0.606	7.32E-42	endothelial cells	LAP3	0.018
6.92E-45	0.412420995	0.646	0.603	1.38E-41	endothelial cells	MARCKS	0.043
1.61E-44	0.564294824	0.618	0.607	3.21E-41	endothelial cells	GRN	0.011
5.87E-43	0.73356572	0.566	0.529	1.17E-39	endothelial cells	CFI	0.037
1.76E-42	0.297963816	0.986	0.977	3.53E-39	endothelial cells	ACTB	0.009
2.37E-42	0.407228497	0.863	0.795	4.74E-39	endothelial cells	COX7A2	0.068
8.05E-41	1.399487642	0.588	0.627	1.61E-37	endothelial cells	TFPI	-0.039
1.39E-39	0.418729261	0.72	0.718	2.79E-36	endothelial cells	NDUFAB1	0.002
8.56E-38	0.4357389	0.551	0.474	1.71E-34	endothelial cells	TCN2	0.077
1.54E-37	0.332939194	0.813	0.773	3.09E-34	endothelial cells	SOD1	0.04
1.56E-37	0.421677556	0.597	0.607	3.11E-34	endothelial cells	CSRP1	-0.01
4.50E-37	0.326178102	0.647	0.614	8.99E-34	endothelial cells	TMEM261	0.033
7.08E-37	0.362731836	0.628	0.651	1.42E-33	endothelial cells	TMEM141	-0.023
8.88E-37	0.268044707	0.801	0.795	1.78E-33	endothelial cells	DEK	0.006
2.54E-36	0.286573272	0.66	0.625	5.07E-33	endothelial cells	ECHS1	0.035
8.30E-36	0.427846751	0.64	0.622	1.66E-32	endothelial cells	TMED9	0.018
1.58E-35	0.574964352	0.567	0.614	3.17E-32	endothelial cells	TNFAIP1	-0.047
1.70E-35	0.377430039	0.727	0.675	3.39E-32	endothelial cells	NDUFA1	0.052
7.03E-35	0.393355195	0.633	0.626	1.41E-31	endothelial cells	ERRFI1	0.007
8.52E-35	0.446809036	0.582	0.662	1.70E-31	endothelial cells	SIPA1L2	-0.08
4.63E-34	1.239785353	0.54	0.386	9.26E-31	endothelial cells	C10orf10	0.154
8.42E-34	0.271089764	0.886	0.878	1.68E-30	endothelial cells	YBX1	0.008
2.19E-33	0.360026359	0.74	0.705	4.38E-30	endothelial cells	RANBP1	0.035
1.14E-32	0.281465122	0.599	0.603	2.28E-29	endothelial cells	VCL	-0.004
2.34E-32	0.405707118	0.663	0.645	4.69E-29	endothelial cells	SIVA1	0.018
4.91E-32	0.310742782	0.865	0.853	9.83E-29	endothelial cells	COX6C	0.012
6.32E-32	0.301472193	0.647	0.599	1.26E-28	endothelial cells	TUFM	0.048
5.95E-31	0.653622659	0.563	0.554	1.19E-27	endothelial cells	CXCL12	0.009
6.29E-31	0.269771185	0.639	0.596	1.26E-27	endothelial cells	HEBP2	0.043
1.02E-29	0.614950919	0.653	0.662	2.05E-26	endothelial cells	ADD3	-0.009
3.90E-29	0.301009619	0.55	0.502	7.81E-26	endothelial cells	FAM114A1	0.048
1.98E-27	0.491754547	0.656	0.687	3.95E-24	endothelial cells	GSTO1	-0.031
2.70E-27	0.302046264	0.625	0.605	5.40E-24	endothelial cells	PHB	0.02
2.91E-27	0.340315137	0.778	0.755	5.81E-24	endothelial cells	SNRPE	0.023
3.79E-27	0.388588192	0.703	0.679	7.57E-24	endothelial cells	PRDX5	0.024
7.20E-27	0.413099809	0.615	0.629	1.44E-23	endothelial cells	HDAC2	-0.014
7.84E-27	0.377070697	0.633	0.611	1.57E-23	endothelial cells	ANAPC11	0.022
8.70E-27	0.442576218	0.665	0.649	1.74E-23	endothelial cells	PSMA4	0.016
8.71E-27	0.394391379	0.584	0.563	1.74E-23	endothelial cells	PLXDC2	0.021
4.01E-26	0.476488209	0.553	0.591	8.02E-23	endothelial cells	MAP1B	-0.038
1.83E-25	0.629321974	0.527	0.412	3.67E-22	endothelial cells	SERPINH1	0.115
2.43E-25	0.265507219	0.736	0.704	4.86E-22	endothelial cells	ECH1	0.032
1.59E-24	0.324349518	0.633	0.651	3.17E-21	endothelial cells	COA3	-0.018
2.70E-23	0.671733265	0.526	0.556	5.40E-20	endothelial cells	RND1	-0.03
5.24E-23	0.317539042	0.702	0.704	1.05E-19	endothelial cells	UQCRQ	-0.002
6.14E-23	0.354245594	0.754	0.803	1.23E-19	endothelial cells	TUBA1A	-0.049
1.61E-22	0.582248039	0.521	0.374	3.22E-19	endothelial cells	RBP1	0.147
2.96E-22	0.273745099	0.643	0.613	5.92E-19	endothelial cells	ETFB	0.03
5.86E-22	0.405566891	0.573	0.665	1.17E-18	endothelial cells	PBX1	-0.092
1.65E-21	0.445292323	0.555	0.552	3.29E-18	endothelial cells	LPAR6	0.003
8.30E-20	0.408027833	0.595	0.588	1.66E-16	endothelial cells	BANF1	0.007
4.21E-19	0.44956617	0.658	0.698	8.43E-16	endothelial cells	HSPA1A	-0.04
9.10E-19	0.673219146	0.561	0.646	1.82E-15	endothelial cells	KLF10	-0.085
4.20E-18	0.320494293	0.543	0.498	8.40E-15	endothelial cells	CXCL2	0.045
4.28E-18	0.268506056	0.675	0.661	8.55E-15	endothelial cells	PGAM1	0.014
3.50E-17	0.610927015	0.576	0.607	7.00E-14	endothelial cells	NAA38	-0.031
2.92E-16	0.625880532	0.548	0.477	5.85E-13	endothelial cells	ISG15	0.071
3.46E-16	0.391288444	0.544	0.584	6.92E-13	endothelial cells	CD200	-0.04
2.23E-15	0.292622563	0.584	0.588	4.47E-12	endothelial cells	LGALS9	-0.004
2.70E-15	0.437027399	0.544	0.578	5.41E-12	endothelial cells	EPS8	-0.034
2.47E-14	0.310471367	0.596	0.669	4.95E-11	endothelial cells	ALDH2	-0.073
8.76E-14	0.476555176	0.506	0.403	1.75E-10	endothelial cells	PDLIM4	0.103
9.72E-14	0.325172063	0.545	0.573	1.94E-10	endothelial cells	QSOX1	-0.028
1.57E-13	0.680065046	0.655	0.666	3.14E-10	endothelial cells	ARL6IP1	-0.011
2.56E-11	0.399181418	0.576	0.646	5.12E-08	endothelial cells	NDUFA8	-0.07
2.72E-10	0.311422193	0.509	0.558	5.45E-07	endothelial cells	IFIT1	-0.049
6.31E-10	0.308472343	0.671	0.699	1.26E-06	endothelial cells	SPCS3	-0.028
2.00E-09	0.60729515	0.504	0.405	4.00E-06	endothelial cells	CTTN	0.099
4.10E-09	0.448055342	0.57	0.627	8.19E-06	endothelial cells	STMN1	-0.057
7.63E-09	0.326542379	0.645	0.69	1.53E-05	endothelial cells	MTRNR2L1	-0.045
2.83E-08	0.405867088	0.527	0.681	5.67E-05	endothelial cells	RRAS	-0.154
2.60E-07	0.265795391	0.495	0.469	0.000520632	endothelial cells	NR5A2	0.026
1.70E-06	0.428617668	0.561	0.651	0.003393925	endothelial cells	RGS16	-0.09
2.30E-06	0.317416396	0.62	0.662	0.004590109	endothelial cells	TIMM13	-0.042
2.52E-06	0.287420007	0.533	0.652	0.005041643	endothelial cells	KIF9	-0.119
5.11E-06	0.264329398	0.463	0.563	0.010220807	endothelial cells	PDIA4	-0.1
0	3.774699231	0.974	0.664	0	epithelial cells	KRT8	0.31
0	3.527722471	0.953	0.624	0	epithelial cells	KRT18	0.329
0	3.385026577	0.909	0.633	0	epithelial cells	TFF3	0.276
0	3.246171088	0.931	0.629	0	epithelial cells	MT1G	0.302
0	3.111207334	0.887	0.584	0	epithelial cells	AGR2	0.303
0	3.070701083	0.941	0.658	0	epithelial cells	KRT19	0.283
0	2.839596154	0.946	0.596	0	epithelial cells	MT1E	0.35
0	2.633278465	0.939	0.596	0	epithelial cells	CLDN3	0.343
0	2.582701325	0.964	0.682	0	epithelial cells	LGALS3	0.282
0	2.345544189	0.922	0.57	0	epithelial cells	C15orf48	0.352
0	2.31611478	0.963	0.726	0	epithelial cells	TXN	0.237
0	2.105427125	0.887	0.527	0	epithelial cells	CCL25	0.36
0	2.099128198	0.893	0.643	0	epithelial cells	CLDN4	0.25
0	1.869074723	0.899	0.668	0	epithelial cells	ELF3	0.231
0	1.823078691	0.921	0.598	0	epithelial cells	ANXA2	0.323
0	1.740945234	0.932	0.541	0	epithelial cells	ANPEP	0.391
0	1.72883836	0.979	0.688	0	epithelial cells	MT2A	0.291
0	1.726788265	0.946	0.548	0	epithelial cells	ADIRF	0.398
0	1.713660877	0.991	0.786	0	epithelial cells	S100A6	0.205
0	1.711392418	0.884	0.531	0	epithelial cells	CLDN7	0.353
0	1.711083687	0.836	0.582	0	epithelial cells	PHLDA2	0.254
0	1.681997115	0.95	0.631	0	epithelial cells	C8orf4	0.319
0	1.673617735	0.868	0.556	0	epithelial cells	MGST1	0.312
0	1.661409008	0.886	0.703	0	epithelial cells	ATP1B1	0.183
0	1.6391454	0.95	0.63	0	epithelial cells	CD9	0.32
0	1.622725623	0.976	0.81	0	epithelial cells	S100A10	0.166
0	1.613387223	0.94	0.593	0	epithelial cells	MT1X	0.347
0	1.612818853	0.902	0.665	0	epithelial cells	ID1	0.237
0	1.582004988	0.922	0.642	0	epithelial cells	LGALS2	0.28
0	1.571006234	0.928	0.621	0	epithelial cells	CYB5A	0.307
0	1.538848871	0.914	0.569	0	epithelial cells	MT1F	0.345
0	1.528180803	0.913	0.671	0	epithelial cells	CES2	0.242
0	1.526896235	0.941	0.752	0	epithelial cells	ATP5G3	0.189
0	1.513506091	0.897	0.484	0	epithelial cells	MT1H	0.413
0	1.51113599	0.909	0.662	0	epithelial cells	COX5A	0.247
0	1.427782802	0.899	0.564	0	epithelial cells	SMIM22	0.335
0	1.424426434	0.934	0.7	0	epithelial cells	GSTP1	0.234
0	1.4165038	0.951	0.69	0	epithelial cells	UQCRQ	0.261
0	1.397403374	0.988	0.894	0	epithelial cells	GAPDH	0.094
0	1.369101038	0.955	0.724	0	epithelial cells	COX5B	0.231
0	1.364928766	0.882	0.571	0	epithelial cells	MPST	0.311
0	1.337482544	0.896	0.628	0	epithelial cells	ETS2	0.268
0	1.329744598	0.918	0.692	0	epithelial cells	SLC12A2	0.226
0	1.326831597	0.906	0.656	0	epithelial cells	CYSTM1	0.25
0	1.303524756	0.857	0.705	0	epithelial cells	KLF5	0.152
0	1.300181804	0.915	0.706	0	epithelial cells	OAT	0.209
0	1.289064739	0.866	0.708	0	epithelial cells	TUBB4B	0.158
0	1.265875771	0.927	0.631	0	epithelial cells	MGST3	0.296
0	1.25108331	0.904	0.617	0	epithelial cells	FCGRT	0.287
0	1.244966263	0.867	0.581	0	epithelial cells	IER3	0.286
0	1.233451992	0.896	0.592	0	epithelial cells	CBR1	0.304
0	1.23148218	0.857	0.556	0	epithelial cells	MAOA	0.301
0	1.22018408	0.89	0.588	0	epithelial cells	PDLIM1	0.302
0	1.208247925	0.827	0.454	0	epithelial cells	MDK	0.373
0	1.191546129	0.957	0.691	0	epithelial cells	NR4A1	0.266
0	1.190734003	0.92	0.751	0	epithelial cells	SRI	0.169
0	1.18929449	0.893	0.672	0	epithelial cells	ATP5G1	0.221
0	1.184006235	0.849	0.523	0	epithelial cells	UGT2B17	0.326
0	1.18338574	0.884	0.566	0	epithelial cells	CDC42EP5	0.318
0	1.173508809	0.866	0.657	0	epithelial cells	MGST2	0.209
0	1.169376664	0.944	0.694	0	epithelial cells	PDK4	0.25
0	1.1674092	0.924	0.731	0	epithelial cells	SLC25A5	0.193
0	1.158502238	0.943	0.756	0	epithelial cells	RAC1	0.187
0	1.157049164	0.945	0.744	0	epithelial cells	ATPIF1	0.201
0	1.148007769	0.872	0.651	0	epithelial cells	CYP3A5	0.221
0	1.13391647	0.875	0.518	0	epithelial cells	ALDH1A1	0.357
0	1.118162922	0.875	0.587	0	epithelial cells	TXNDC17	0.288
0	1.115647829	0.841	0.575	0	epithelial cells	CYC1	0.266
0	1.115443408	0.999	0.973	0	epithelial cells	TMSB10	0.026
0	1.103279148	0.86	0.661	0	epithelial cells	SPINT2	0.199
0	1.099201199	0.85	0.659	0	epithelial cells	HBEGF	0.191
0	1.095570104	0.854	0.632	0	epithelial cells	ATP5B	0.222
0	1.091142964	0.864	0.586	0	epithelial cells	SUCLG1	0.278
0	1.084852011	0.892	0.667	0	epithelial cells	PRDX5	0.225
0	1.080758524	0.863	0.609	0	epithelial cells	CLDN15	0.254
0	1.073699415	0.847	0.497	0	epithelial cells	PTGR1	0.35
0	1.070357105	0.845	0.611	0	epithelial cells	ANXA4	0.234
0	1.069150517	0.857	0.655	0	epithelial cells	TPM1	0.202
0	1.057924381	0.956	0.727	0	epithelial cells	COX7B	0.229
0	1.048930104	0.968	0.758	0	epithelial cells	LMNA	0.21
0	1.042526066	0.873	0.596	0	epithelial cells	TSPO	0.277
0	1.039149243	0.961	0.772	0	epithelial cells	EGR1	0.189
0	1.033861202	0.857	0.598	0	epithelial cells	HES1	0.259
0	1.023684882	0.809	0.446	0	epithelial cells	FCGBP	0.363
0	1.015891064	0.951	0.757	0	epithelial cells	PEBP1	0.194
0	1.013408258	1	0.999	0	epithelial cells	MT-CO3	0.001
0	1.01320214	0.934	0.757	0	epithelial cells	ATP5J	0.177
0	1.00381746	0.926	0.676	0	epithelial cells	PRDX1	0.25
0	1.001809303	0.965	0.813	0	epithelial cells	RPS27L	0.152
0	0.998119288	0.829	0.689	0	epithelial cells	GPR160	0.14
0	0.995918211	0.986	0.918	0	epithelial cells	MTRNR2L8	0.068
0	0.982270049	0.842	0.581	0	epithelial cells	SERPINB6	0.261
0	0.977635328	0.902	0.583	0	epithelial cells	PPP1R1B	0.319
0	0.976124879	0.875	0.64	0	epithelial cells	HSPD1	0.235
0	0.97554314	0.86	0.618	0	epithelial cells	P4HB	0.242
0	0.97093469	0.874	0.683	0	epithelial cells	ATP1A1	0.191
0	0.97031427	0.871	0.518	0	epithelial cells	RAMP1	0.353
0	0.965119011	0.929	0.554	0	epithelial cells	SOX4	0.375
0	0.963196798	0.863	0.655	0	epithelial cells	RAB11FIP1	0.208
0	0.962678191	0.943	0.666	0	epithelial cells	ATP5I	0.277
0	0.960080905	0.887	0.665	0	epithelial cells	NDUFC1	0.222
0	0.954437521	0.924	0.625	0	epithelial cells	CD63	0.299
0	0.954127003	0.91	0.681	0	epithelial cells	UQCR10	0.229
0	0.953673951	0.805	0.514	0	epithelial cells	CISD3	0.291
0	0.952580086	0.848	0.466	0	epithelial cells	TMEM176A	0.382
0	0.94813512	0.911	0.698	0	epithelial cells	CHCHD10	0.213
0	0.938826463	0.941	0.75	0	epithelial cells	COX6A1	0.191
0	0.936142778	0.832	0.58	0	epithelial cells	ETHE1	0.252
0	0.934944689	0.969	0.846	0	epithelial cells	COX6C	0.123
0	0.934770521	0.886	0.62	0	epithelial cells	ATP5J2	0.266
0	0.933374491	0.857	0.612	0	epithelial cells	AMN	0.245
0	0.931196466	0.917	0.633	0	epithelial cells	TPI1	0.284
0	0.929541681	0.919	0.769	0	epithelial cells	COX8A	0.15
0	0.923688119	0.794	0.576	0	epithelial cells	CMBL	0.218
0	0.922200047	0.8	0.411	0	epithelial cells	S100A16	0.389
0	0.920441902	0.882	0.689	0	epithelial cells	HIST1H4C	0.193
0	0.920077224	0.926	0.662	0	epithelial cells	NDUFA1	0.264
0	0.914826478	0.848	0.648	0	epithelial cells	EDN1	0.2
0	0.911139847	0.843	0.6	0	epithelial cells	GADD45A	0.243
0	0.910758704	0.795	0.637	0	epithelial cells	AKR1C3	0.158
0	0.906857166	0.834	0.601	0	epithelial cells	ETFB	0.233
0	0.902063852	0.817	0.58	0	epithelial cells	CAMK2N1	0.237
0	0.901929096	0.866	0.675	0	epithelial cells	PRDX2	0.191
0	0.89850151	0.804	0.66	0	epithelial cells	ALDH2	0.144
0	0.892362777	0.979	0.903	0	epithelial cells	MTRNR2L12	0.076
0	0.888463227	0.836	0.623	0	epithelial cells	LIMA1	0.213
0	0.887314136	0.922	0.662	0	epithelial cells	CLTA	0.26
0	0.887308895	0.802	0.612	0	epithelial cells	CISD1	0.19
0	0.884488662	0.877	0.638	0	epithelial cells	RRBP1	0.239
0	0.882855055	0.887	0.634	0	epithelial cells	PRELID1	0.253
0	0.8827991	0.951	0.788	0	epithelial cells	COX7A2	0.163
0	0.878890438	0.838	0.437	0	epithelial cells	DPEP1	0.401
0	0.875602672	0.966	0.78	0	epithelial cells	COX6B1	0.186
0	0.873011967	0.955	0.842	0	epithelial cells	UQCRH	0.113
0	0.869173581	0.828	0.479	0	epithelial cells	C19orf33	0.349
0	0.860261913	0.896	0.715	0	epithelial cells	DDT	0.181
0	0.856695184	0.953	0.734	0	epithelial cells	USMG5	0.219
0	0.854077978	0.897	0.724	0	epithelial cells	ATP5C1	0.173
0	0.852178599	0.818	0.604	0	epithelial cells	PCBD1	0.214
0	0.851849455	0.918	0.68	0	epithelial cells	ATP5A1	0.238
0	0.849309586	0.846	0.627	0	epithelial cells	ID3	0.219
0	0.842445668	0.901	0.695	0	epithelial cells	KLF3	0.206
0	0.841363523	0.795	0.61	0	epithelial cells	TUBA1C	0.185
0	0.839126999	0.987	0.928	0	epithelial cells	ACTG1	0.059
0	0.837334491	0.954	0.846	0	epithelial cells	MTRNR2L10	0.108
0	0.833333538	0.868	0.709	0	epithelial cells	NDUFAB1	0.159
0	0.832171827	0.89	0.721	0	epithelial cells	MPC2	0.169
0	0.829581124	0.874	0.603	0	epithelial cells	HMGA1	0.271
0	0.829036409	0.853	0.767	0	epithelial cells	PERP	0.086
0	0.828929204	0.857	0.639	0	epithelial cells	COA3	0.218
0	0.822950239	0.791	0.459	0	epithelial cells	LGALS3BP	0.332
0	0.821910053	0.825	0.599	0	epithelial cells	VDAC1	0.226
0	0.805603812	0.877	0.68	0	epithelial cells	HSBP1	0.197
0	0.798729889	0.874	0.676	0	epithelial cells	ATP5F1	0.198
0	0.798368302	0.852	0.55	0	epithelial cells	KHK	0.302
0	0.797345875	0.867	0.666	0	epithelial cells	BRI3	0.201
0	0.794704553	0.823	0.551	0	epithelial cells	PYCARD	0.272
0	0.79414858	1	0.999	0	epithelial cells	MT-ND1	0.001
0	0.793840577	0.834	0.65	0	epithelial cells	SLIRP	0.184
0	0.788639912	0.819	0.502	0	epithelial cells	TMEM176B	0.317
0	0.78654654	0.941	0.764	0	epithelial cells	SOD1	0.177
0	0.785974948	0.841	0.614	0	epithelial cells	MRPL12	0.227
0	0.784753141	0.926	0.586	0	epithelial cells	MARCKS	0.34
0	0.784524891	0.87	0.58	0	epithelial cells	PRDX3	0.29
0	0.782644313	0.999	0.998	0	epithelial cells	MT-CYB	0.001
0	0.779885401	0.919	0.709	0	epithelial cells	DYNLL1	0.21
0	0.774448125	0.815	0.549	0	epithelial cells	FBP1	0.266
0	0.772283871	0.955	0.645	0	epithelial cells	ADD3	0.31
0	0.768702779	0.88	0.542	0	epithelial cells	RNASE1	0.338
0	0.766847352	0.849	0.656	0	epithelial cells	KLF4	0.193
0	0.766697277	0.913	0.692	0	epithelial cells	TOB1	0.221
0	0.76388426	0.816	0.624	0	epithelial cells	SERPINB1	0.192
0	0.763131078	0.802	0.551	0	epithelial cells	TST	0.251
0	0.76254191	0.771	0.5	0	epithelial cells	TCEA3	0.271
0	0.761773671	0.907	0.61	0	epithelial cells	STMN1	0.297
0	0.76001069	0.84	0.619	0	epithelial cells	ACTN4	0.221
0	0.758199518	0.882	0.768	0	epithelial cells	ATF3	0.114
0	0.755188782	0.912	0.704	0	epithelial cells	DBI	0.208
0	0.754757935	0.83	0.482	0	epithelial cells	ITGA6	0.348
0	0.754488541	0.844	0.678	0	epithelial cells	GSTO1	0.166
0	0.752211208	0.764	0.63	0	epithelial cells	PPP1R16A	0.134
0	0.74822376	0.874	0.647	0	epithelial cells	UQCRFS1	0.227
0	0.746907302	0.825	0.661	0	epithelial cells	MLEC	0.164
0	0.745949386	0.814	0.593	0	epithelial cells	ACADVL	0.221
0	0.743493199	0.821	0.505	0	epithelial cells	MALL	0.316
0	0.740979273	0.847	0.675	0	epithelial cells	MIDN	0.172
0	0.737781706	0.724	0.4	0	epithelial cells	TMEM54	0.324
0	0.735840066	0.872	0.726	0	epithelial cells	IER2	0.146
0	0.733572181	0.776	0.533	0	epithelial cells	FAM195A	0.243
0	0.730280043	0.859	0.668	0	epithelial cells	KDELR2	0.191
0	0.725294425	0.768	0.56	0	epithelial cells	UQCRC1	0.208
0	0.722202615	0.818	0.598	0	epithelial cells	QTRT1	0.22
0	0.721879075	0.95	0.826	0	epithelial cells	SLC25A6	0.124
0	0.72177456	0.891	0.635	0	epithelial cells	PSMA4	0.256
0	0.717122161	0.952	0.536	0	epithelial cells	EMP2	0.416
0	0.715298279	0.816	0.65	0	epithelial cells	HEBP1	0.166
0	0.714568494	0.951	0.629	0	epithelial cells	CCND2	0.322
0	0.713394092	0.792	0.616	0	epithelial cells	ECHS1	0.176
0	0.711342987	0.975	0.836	0	epithelial cells	PPIA	0.139
0	0.710024298	0.849	0.644	0	epithelial cells	HNRNPAB	0.205
0	0.709412914	0.832	0.448	0	epithelial cells	GNA11	0.384
0	0.707833218	0.976	0.842	0	epithelial cells	MYL6	0.134
0	0.706198999	0.79	0.586	0	epithelial cells	BLVRB	0.204
0	0.705173972	0.797	0.654	0	epithelial cells	TIMM13	0.143
0	0.703443196	0.869	0.46	0	epithelial cells	PMP22	0.409
0	0.701532586	0.889	0.735	0	epithelial cells	SLC25A3	0.154
0	0.699483062	0.827	0.644	0	epithelial cells	GSTM4	0.183
0	0.695450004	0.778	0.605	0	epithelial cells	DSG2	0.173
0	0.695384926	0.8	0.61	0	epithelial cells	STARD10	0.19
0	0.694671491	0.932	0.73	0	epithelial cells	PPIB	0.202
0	0.689782083	0.811	0.545	0	epithelial cells	REEP6	0.266
0	0.689780073	0.998	0.998	0	epithelial cells	MT-CO2	0
0	0.688803346	0.905	0.611	0	epithelial cells	SEPP1	0.294
0	0.688376514	0.999	0.998	0	epithelial cells	MT-ND4	0.001
0	0.685947325	0.754	0.502	0	epithelial cells	AGPAT2	0.252
0	0.683647706	0.772	0.623	0	epithelial cells	CRYL1	0.149
0	0.682177174	0.88	0.654	0	epithelial cells	YWHAE	0.226
0	0.67665175	0.857	0.673	0	epithelial cells	NDUFS6	0.184
0	0.675970446	0.864	0.687	0	epithelial cells	HN1	0.177
0	0.67516191	0.845	0.462	0	epithelial cells	RAB13	0.383
0	0.673271877	0.917	0.697	0	epithelial cells	TUBA1B	0.22
0	0.669054238	0.781	0.474	0	epithelial cells	DHRS11	0.307
0	0.664974572	0.892	0.657	0	epithelial cells	RHOB	0.235
0	0.664379264	0.986	0.92	0	epithelial cells	COX4I1	0.066
0	0.664161297	0.775	0.564	0	epithelial cells	NDUFS3	0.211
0	0.663974107	0.853	0.67	0	epithelial cells	NDUFC2	0.183
0	0.663903718	0.758	0.573	0	epithelial cells	HADH	0.185
0	0.663862857	0.89	0.704	0	epithelial cells	CLIC1	0.186
0	0.661658888	0.8	0.593	0	epithelial cells	MTCH2	0.207
0	0.661182504	0.767	0.521	0	epithelial cells	ST6GALNAC1	0.246
0	0.657341195	0.756	0.574	0	epithelial cells	GOLIM4	0.182
0	0.653406756	0.807	0.599	0	epithelial cells	TIMM8B	0.208
0	0.652989565	0.876	0.603	0	epithelial cells	IDH2	0.273
0	0.652738597	0.82	0.622	0	epithelial cells	AKR1A1	0.198
0	0.652096294	0.968	0.807	0	epithelial cells	NEAT1	0.161
0	0.650420831	0.793	0.615	0	epithelial cells	ACSL5	0.178
0	0.649143955	0.869	0.605	0	epithelial cells	AP2S1	0.264
0	0.64881208	0.729	0.467	0	epithelial cells	DNPH1	0.262
0	0.646455801	0.751	0.54	0	epithelial cells	SLC39A4	0.211
0	0.645456487	0.737	0.575	0	epithelial cells	TMEM106C	0.162
0	0.642156675	0.735	0.624	0	epithelial cells	GMDS	0.111
0	0.641713104	0.768	0.483	0	epithelial cells	IFI27	0.285
0	0.641387932	0.976	0.879	0	epithelial cells	CFL1	0.097
0	0.639797942	0.728	0.654	0	epithelial cells	GPRC5A	0.074
0	0.636895205	0.862	0.666	0	epithelial cells	ARPC1A	0.196
0	0.636295156	0.722	0.555	0	epithelial cells	COMTD1	0.167
0	0.635860381	0.88	0.72	0	epithelial cells	DSTN	0.16
0	0.632076835	0.726	0.575	0	epithelial cells	TUBB2A	0.151
0	0.631675082	0.824	0.505	0	epithelial cells	ERBB3	0.319
0	0.630975837	0.907	0.652	0	epithelial cells	LDHA	0.255
0	0.626408219	0.924	0.683	0	epithelial cells	SNRPD1	0.241
0	0.625126745	0.842	0.642	0	epithelial cells	UQCRC2	0.2
0	0.624688109	0.915	0.622	0	epithelial cells	SEPW1	0.293
0	0.6246415	0.823	0.574	0	epithelial cells	EIF5A	0.249
0	0.624097235	0.748	0.535	0	epithelial cells	RBM47	0.213
0	0.623878181	0.728	0.556	0	epithelial cells	ST14	0.172
0	0.623534376	0.9	0.502	0	epithelial cells	CNN3	0.398
0	0.623446391	0.85	0.529	0	epithelial cells	MT1M	0.321
0	0.619978887	0.847	0.687	0	epithelial cells	KIAA0101	0.16
0	0.619951131	0.818	0.617	0	epithelial cells	PGRMC1	0.201
0	0.619623762	0.962	0.75	0	epithelial cells	SNRPF	0.212
0	0.619420519	0.886	0.615	0	epithelial cells	PLP2	0.271
0	0.612243602	0.749	0.486	0	epithelial cells	CD151	0.263
0	0.607604146	0.999	0.998	0	epithelial cells	MT-CO1	0.001
0	0.60575212	0.777	0.576	0	epithelial cells	HDHD3	0.201
0	0.604990936	0.839	0.625	0	epithelial cells	GLRX	0.214
0	0.603902649	0.835	0.679	0	epithelial cells	ZNF593	0.156
0	0.601842003	0.845	0.645	0	epithelial cells	SH3YL1	0.2
0	0.598277445	0.877	0.588	0	epithelial cells	COMT	0.289
0	0.596941616	0.742	0.54	0	epithelial cells	TMEM45B	0.202
0	0.595795618	0.834	0.586	0	epithelial cells	TUFM	0.248
0	0.594714862	0.947	0.569	0	epithelial cells	NFIB	0.378
0	0.594523172	0.845	0.562	0	epithelial cells	VDR	0.283
0	0.593949865	0.744	0.599	0	epithelial cells	PLPP2	0.145
0	0.593725303	0.802	0.567	0	epithelial cells	FAM84A	0.235
0	0.591818243	0.751	0.585	0	epithelial cells	NBL1	0.166
0	0.591013058	0.821	0.641	0	epithelial cells	EFHD2	0.18
0	0.590075939	0.868	0.66	0	epithelial cells	ENO1	0.208
0	0.588620923	0.834	0.698	0	epithelial cells	ECH1	0.136
0	0.587741158	0.826	0.591	0	epithelial cells	TMEM41A	0.235
0	0.587173194	0.806	0.594	0	epithelial cells	AURKAIP1	0.212
0	0.586642617	0.929	0.684	0	epithelial cells	C1QBP	0.245
0	0.584314092	0.809	0.594	0	epithelial cells	PHB	0.215
0	0.584006869	0.713	0.605	0	epithelial cells	ACADS	0.108
0	0.582479574	0.881	0.606	0	epithelial cells	TKT	0.275
0	0.582352361	0.702	0.418	0	epithelial cells	TMEM98	0.284
0	0.578385105	0.89	0.695	0	epithelial cells	RANBP1	0.195
0	0.578079252	0.876	0.616	0	epithelial cells	ODC1	0.26
0	0.57768162	0.845	0.45	0	epithelial cells	IGFBP2	0.395
0	0.576180843	0.829	0.491	0	epithelial cells	ZNF703	0.338
0	0.574937634	0.792	0.59	0	epithelial cells	EPHA2	0.202
0	0.574734601	0.788	0.385	0	epithelial cells	CTTN	0.403
0	0.572496416	0.829	0.586	0	epithelial cells	NDUFV1	0.243
0	0.572188786	0.898	0.675	0	epithelial cells	APP	0.223
0	0.571452564	0.831	0.597	0	epithelial cells	PEPD	0.234
0	0.568626267	0.762	0.578	0	epithelial cells	ACAA2	0.184
0	0.566304981	0.83	0.714	0	epithelial cells	TM9SF3	0.116
0	0.563850984	0.893	0.686	0	epithelial cells	BOLA3	0.207
0	0.563764387	0.906	0.731	0	epithelial cells	HSP90B1	0.175
0	0.562702299	0.887	0.635	0	epithelial cells	MARCKSL1	0.252
0	0.562319014	0.788	0.681	0	epithelial cells	ABHD11	0.107
0	0.560549407	0.787	0.586	0	epithelial cells	HEBP2	0.201
0	0.558420778	0.966	0.873	0	epithelial cells	YBX1	0.093
0	0.557931361	0.991	0.948	0	epithelial cells	H3F3A	0.043
0	0.554833757	0.773	0.556	0	epithelial cells	KDELR1	0.217
0	0.553917074	0.999	0.999	0	epithelial cells	MT-ATP6	0
0	0.552724745	0.863	0.587	0	epithelial cells	PSME2	0.276
0	0.551553036	0.816	0.65	0	epithelial cells	BDH2	0.166
0	0.547140388	0.881	0.759	0	epithelial cells	PPA1	0.122
0	0.543080041	0.728	0.562	0	epithelial cells	TRIB1	0.166
0	0.54211357	0.895	0.798	0	epithelial cells	WEE1	0.097
0	0.540125632	0.809	0.686	0	epithelial cells	MDH2	0.123
0	0.539036973	0.794	0.659	0	epithelial cells	SUCLG2	0.135
0	0.538534567	0.737	0.572	0	epithelial cells	DEGS2	0.165
0	0.537949563	0.863	0.58	0	epithelial cells	IMPDH2	0.283
0	0.536619787	0.764	0.679	0	epithelial cells	EPHX2	0.085
0	0.536529099	0.829	0.655	0	epithelial cells	PTRHD1	0.174
0	0.535817573	0.835	0.631	0	epithelial cells	PDHA1	0.204
0	0.535149724	0.783	0.614	0	epithelial cells	PLCB3	0.169
0	0.533333094	0.716	0.403	0	epithelial cells	JUP	0.313
0	0.531796953	0.813	0.523	0	epithelial cells	FAM213A	0.29
0	0.531338816	0.876	0.613	0	epithelial cells	PSMB5	0.263
0	0.53104677	0.922	0.773	0	epithelial cells	HSPE1	0.149
0	0.530646849	0.843	0.631	0	epithelial cells	STOML2	0.212
0	0.529212904	0.863	0.638	0	epithelial cells	CSTB	0.225
0	0.528717411	0.831	0.671	0	epithelial cells	VIMP	0.16
0	0.524733306	0.767	0.566	0	epithelial cells	TKFC	0.201
0	0.524725385	0.722	0.389	0	epithelial cells	SELENBP1	0.333
0	0.524674281	0.783	0.581	0	epithelial cells	PLEKHJ1	0.202
0	0.523986474	0.695	0.421	0	epithelial cells	IFT172	0.274
0	0.522625342	0.952	0.87	0	epithelial cells	CHCHD2	0.082
0	0.519809364	0.75	0.593	0	epithelial cells	AKR7A2	0.157
0	0.519664792	0.855	0.443	0	epithelial cells	SCCPDH	0.412
0	0.519611717	0.704	0.56	0	epithelial cells	B3GNT5	0.144
0	0.51931071	0.872	0.639	0	epithelial cells	SLC44A1	0.233
0	0.517737555	0.817	0.564	0	epithelial cells	FKBP2	0.253
0	0.517383232	0.732	0.51	0	epithelial cells	SPATS2L	0.222
0	0.51565008	0.773	0.555	0	epithelial cells	GCNT3	0.218
0	0.513411128	0.714	0.601	0	epithelial cells	RP11-532F12.5	0.113
0	0.512883771	0.859	0.683	0	epithelial cells	PHB2	0.176
0	0.512848178	0.748	0.519	0	epithelial cells	DDAH1	0.229
0	0.511072529	0.947	0.718	0	epithelial cells	LAPTM4A	0.229
0	0.5109358	0.841	0.751	0	epithelial cells	TPD52	0.09
0	0.51060207	0.727	0.643	0	epithelial cells	NET1	0.084
0	0.510215791	0.945	0.708	0	epithelial cells	MLXIP	0.237
0	0.509931532	0.774	0.458	0	epithelial cells	STXBP6	0.316
0	0.509767839	0.823	0.527	0	epithelial cells	C1orf21	0.296
0	0.507196955	0.759	0.558	0	epithelial cells	PPP1R14B	0.201
0	0.505871835	0.828	0.578	0	epithelial cells	MRPL15	0.25
0	0.505868114	0.798	0.711	0	epithelial cells	SLC20A1	0.087
0	0.503183141	0.93	0.634	0	epithelial cells	ENC1	0.296
0	0.502166809	0.753	0.521	0	epithelial cells	HDGF	0.232
0	0.501959877	0.82	0.6	0	epithelial cells	ANAPC11	0.22
0	0.501207787	0.845	0.678	0	epithelial cells	CDCA7	0.167
0	0.498547987	0.872	0.681	0	epithelial cells	MRPL51	0.191
0	0.498505367	0.71	0.473	0	epithelial cells	GIPC2	0.237
0	0.497714888	0.788	0.635	0	epithelial cells	AHCY	0.153
0	0.497130415	0.718	0.517	0	epithelial cells	GPA33	0.201
0	0.494629418	0.866	0.434	0	epithelial cells	UBE2C	0.432
0	0.493394406	0.856	0.667	0	epithelial cells	SGK1	0.189
0	0.493227006	0.731	0.528	0	epithelial cells	KLK1	0.203
0	0.492643373	0.877	0.572	0	epithelial cells	BANF1	0.305
0	0.49196259	0.789	0.553	0	epithelial cells	AVPI1	0.236
0	0.489821483	0.77	0.608	0	epithelial cells	EBP	0.162
0	0.489622402	0.813	0.758	0	epithelial cells	HPGD	0.055
0	0.487141192	0.759	0.607	0	epithelial cells	SULT1A1	0.152
0	0.487077123	0.839	0.694	0	epithelial cells	CERS6	0.145
0	0.484598602	0.754	0.577	0	epithelial cells	STRA13	0.177
0	0.484020747	0.998	0.995	0	epithelial cells	MT-ND3	0.003
0	0.480239209	0.87	0.657	0	epithelial cells	CASP1	0.213
0	0.479771191	0.931	0.79	0	epithelial cells	S100A11	0.141
0	0.479602226	0.869	0.691	0	epithelial cells	HSPA5	0.178
0	0.478382671	0.936	0.752	0	epithelial cells	HNRNPD	0.184
0	0.477673998	0.796	0.592	0	epithelial cells	TALDO1	0.204
0	0.476231947	0.909	0.67	0	epithelial cells	KCNE3	0.239
0	0.476019529	0.812	0.629	0	epithelial cells	CYBRD1	0.183
0	0.475970691	0.844	0.633	0	epithelial cells	MZT2B	0.211
0	0.475338551	0.85	0.584	0	epithelial cells	TUBB	0.266
0	0.471863098	0.752	0.509	0	epithelial cells	CENPV	0.243
0	0.471516315	0.782	0.452	0	epithelial cells	ABO	0.33
0	0.470644756	0.724	0.413	0	epithelial cells	GNG12	0.311
0	0.46995302	0.702	0.474	0	epithelial cells	FHL2	0.228
0	0.469588577	0.823	0.615	0	epithelial cells	MRPS35	0.208
0	0.469073243	0.747	0.638	0	epithelial cells	MYO6	0.109
0	0.466505354	0.761	0.675	0	epithelial cells	GALNT3	0.086
0	0.466478012	0.783	0.566	0	epithelial cells	EPS8	0.217
0	0.465947905	0.817	0.682	0	epithelial cells	MTRNR2L1	0.135
0	0.465741552	0.723	0.469	0	epithelial cells	TMC4	0.254
0	0.464558821	0.778	0.605	0	epithelial cells	AKAP1	0.173
0	0.46295243	0.826	0.508	0	epithelial cells	PKP2	0.318
0	0.462608055	0.853	0.633	0	epithelial cells	PAWR	0.22
0	0.462547113	0.774	0.549	0	epithelial cells	KIAA1324	0.225
0	0.461637806	0.828	0.562	0	epithelial cells	DCTPP1	0.266
0	0.461107568	0.869	0.628	0	epithelial cells	HSD17B12	0.241
0	0.460013616	0.715	0.505	0	epithelial cells	PTPRF	0.21
0	0.45800011	0.873	0.658	0	epithelial cells	MRPL18	0.215
0	0.45544033	0.721	0.489	0	epithelial cells	SHROOM3	0.232
0	0.454623309	0.881	0.693	0	epithelial cells	PDCD5	0.188
0	0.454233783	0.855	0.616	0	epithelial cells	PRDX4	0.239
0	0.454184417	0.716	0.529	0	epithelial cells	PCK2	0.187
0	0.453729167	0.705	0.549	0	epithelial cells	DGAT1	0.156
0	0.452083532	0.708	0.546	0	epithelial cells	ECI1	0.162
0	0.449883494	0.723	0.554	0	epithelial cells	C1orf106	0.169
0	0.447007933	0.836	0.585	0	epithelial cells	MRPL11	0.251
0	0.44485568	0.908	0.666	0	epithelial cells	MECOM	0.242
0	0.443210501	0.877	0.638	0	epithelial cells	NME1	0.239
0	0.43961842	0.869	0.624	0	epithelial cells	CCND1	0.245
0	0.438609172	0.818	0.531	0	epithelial cells	ZNF511	0.287
0	0.438014956	0.675	0.402	0	epithelial cells	PBLD	0.273
0	0.437281143	0.767	0.603	0	epithelial cells	TSPAN13	0.164
0	0.434345436	0.869	0.677	0	epithelial cells	CALR	0.192
0	0.434094051	0.776	0.558	0	epithelial cells	OSR2	0.218
0	0.433290931	0.813	0.539	0	epithelial cells	PPP2R1A	0.274
0	0.43315252	0.738	0.514	0	epithelial cells	SEMA3B	0.224
0	0.432235539	0.77	0.526	0	epithelial cells	CDS1	0.244
0	0.430622679	0.772	0.362	0	epithelial cells	TRIM2	0.41
0	0.430315194	0.759	0.556	0	epithelial cells	DUSP23	0.203
0	0.428011154	0.932	0.627	0	epithelial cells	PA2G4	0.305
0	0.4268442	0.81	0.591	0	epithelial cells	MME	0.219
0	0.423781707	0.761	0.479	0	epithelial cells	HEPH	0.282
0	0.423443261	0.772	0.647	0	epithelial cells	BCL10	0.125
0	0.422354609	0.777	0.612	0	epithelial cells	TSC22D1	0.165
0	0.421386851	0.786	0.635	0	epithelial cells	WASL	0.151
0	0.420490683	0.855	0.451	0	epithelial cells	GAS6	0.404
0	0.419198786	0.849	0.582	0	epithelial cells	TPM4	0.267
0	0.419083424	0.905	0.644	0	epithelial cells	PAICS	0.261
0	0.418766988	0.719	0.606	0	epithelial cells	MSRB2	0.113
0	0.418153557	0.819	0.731	0	epithelial cells	MLLT4	0.088
0	0.417592879	0.766	0.405	0	epithelial cells	TNNC2	0.361
0	0.415612226	0.816	0.454	0	epithelial cells	HNMT	0.362
0	0.414048208	0.772	0.613	0	epithelial cells	MAPK13	0.159
0	0.412629179	0.786	0.587	0	epithelial cells	MYDGF	0.199
0	0.412296011	0.937	0.564	0	epithelial cells	IFITM3	0.373
0	0.411647934	0.826	0.607	0	epithelial cells	CCT5	0.219
0	0.411474048	0.717	0.522	0	epithelial cells	LTBR	0.195
0	0.410301401	0.75	0.632	0	epithelial cells	NDRG1	0.118
0	0.410150018	0.752	0.645	0	epithelial cells	TJP2	0.107
0	0.408433672	0.885	0.615	0	epithelial cells	SPTBN1	0.27
0	0.408049309	0.966	0.786	0	epithelial cells	DEK	0.18
0	0.407992693	0.802	0.589	0	epithelial cells	NANS	0.213
0	0.403115812	0.747	0.639	0	epithelial cells	NDUFA8	0.108
0	0.401083571	0.81	0.497	0	epithelial cells	PCSK5	0.313
0	0.400736076	0.794	0.665	0	epithelial cells	MRPL13	0.129
0	0.400241903	0.702	0.438	0	epithelial cells	SNHG18	0.264
0	0.399833897	0.889	0.344	0	epithelial cells	ASCL2	0.545
0	0.395935886	0.764	0.663	0	epithelial cells	MAP7	0.101
0	0.395765535	0.782	0.544	0	epithelial cells	MGLL	0.238
0	0.394492422	0.7	0.442	0	epithelial cells	C6orf132	0.258
0	0.394239051	0.765	0.549	0	epithelial cells	PDIA4	0.216
0	0.391474914	0.997	0.969	0	epithelial cells	FTL	0.028
0	0.391101949	0.751	0.599	0	epithelial cells	TSTA3	0.152
0	0.390780161	0.84	0.617	0	epithelial cells	RP11-14N7.2	0.223
0	0.387564098	0.944	0.646	0	epithelial cells	TPPP3	0.298
0	0.387487682	0.842	0.602	0	epithelial cells	TMEM261	0.24
0	0.387243743	0.862	0.655	0	epithelial cells	ARL6IP1	0.207
0	0.385765719	0.817	0.476	0	epithelial cells	TK1	0.341
0	0.385743496	0.832	0.728	0	epithelial cells	EPHB2	0.104
0	0.384948302	0.767	0.623	0	epithelial cells	PPA2	0.144
0	0.384118747	0.705	0.486	0	epithelial cells	ABCC3	0.219
0	0.382808029	0.726	0.526	0	epithelial cells	HES6	0.2
0	0.382739513	0.779	0.58	0	epithelial cells	SLC44A3	0.199
0	0.382010912	0.727	0.551	0	epithelial cells	CTBP2	0.176
0	0.381445658	0.853	0.549	0	epithelial cells	PIM3	0.304
0	0.379795559	0.906	0.633	0	epithelial cells	PER2	0.273
0	0.379363215	0.839	0.664	0	epithelial cells	ZBTB7A	0.175
0	0.378701291	0.765	0.52	0	epithelial cells	CREB3L1	0.245
0	0.378184542	0.859	0.676	0	epithelial cells	NCOA7	0.183
0	0.376731863	0.736	0.57	0	epithelial cells	NDUFA9	0.166
0	0.373280034	0.846	0.622	0	epithelial cells	PCNA	0.224
0	0.370825639	0.73	0.384	0	epithelial cells	HOXB7	0.346
0	0.36863309	0.785	0.586	0	epithelial cells	RP11-467L13.7	0.199
0	0.368629506	0.804	0.61	0	epithelial cells	MRPL37	0.194
0	0.367685707	0.841	0.555	0	epithelial cells	EFNB2	0.286
0	0.365104675	0.734	0.633	0	epithelial cells	GCNT1	0.101
0	0.36200747	0.781	0.542	0	epithelial cells	SLC25A25	0.239
0	0.361951326	0.927	0.746	0	epithelial cells	SNRPE	0.181
0	0.359333746	0.851	0.661	0	epithelial cells	XBP1	0.19
0	0.357596695	0.908	0.518	0	epithelial cells	NGFRAP1	0.39
0	0.355906642	0.772	0.503	0	epithelial cells	TSPAN6	0.269
0	0.355619595	0.81	0.551	0	epithelial cells	ERBB2	0.259
0	0.354301587	0.838	0.637	0	epithelial cells	CARHSP1	0.201
0	0.354272647	0.83	0.609	0	epithelial cells	PTTG1	0.221
0	0.353186246	0.793	0.599	0	epithelial cells	HMGN5	0.194
0	0.352628424	0.854	0.628	0	epithelial cells	SYNGR2	0.226
0	0.351499182	0.783	0.49	0	epithelial cells	VEGFA	0.293
0	0.350494406	0.771	0.587	0	epithelial cells	LACTB2	0.184
0	0.350432587	0.761	0.538	0	epithelial cells	CANT1	0.223
0	0.349337747	0.788	0.671	0	epithelial cells	GATA6	0.117
0	0.349185909	0.866	0.655	0	epithelial cells	GSTM3	0.211
0	0.348593243	0.736	0.539	0	epithelial cells	GALNT7	0.197
0	0.345612404	0.756	0.529	0	epithelial cells	LAPTM4B	0.227
0	0.344321209	0.929	0.681	0	epithelial cells	YBX3	0.248
0	0.343949722	0.755	0.544	0	epithelial cells	VSIG10	0.211
0	0.341277272	0.818	0.716	0	epithelial cells	EI24	0.102
0	0.340183809	0.717	0.57	0	epithelial cells	PDE9A	0.147
0	0.339846935	0.883	0.45	0	epithelial cells	TOP2A	0.433
0	0.339085373	0.745	0.726	0	epithelial cells	PON2	0.019
0	0.338192506	0.79	0.544	0	epithelial cells	GSTO2	0.246
0	0.337837611	0.783	0.596	0	epithelial cells	NAA38	0.187
0	0.336486697	0.78	0.617	0	epithelial cells	CKS1B	0.163
0	0.336373439	0.852	0.591	0	epithelial cells	RAPGEFL1	0.261
0	0.336250753	0.781	0.601	0	epithelial cells	ASPH	0.18
0	0.336110125	0.813	0.566	0	epithelial cells	CCT6A	0.247
0	0.335416891	0.856	0.615	0	epithelial cells	HDAC2	0.241
0	0.335189814	0.863	0.664	0	epithelial cells	ROCK2	0.199
0	0.334562873	0.839	0.595	0	epithelial cells	PDSS1	0.244
0	0.331897042	0.782	0.653	0	epithelial cells	CTSZ	0.129
0	0.331179582	0.734	0.579	0	epithelial cells	FH	0.155
0	0.327907026	0.697	0.482	0	epithelial cells	HMGB3	0.215
0	0.326222033	0.777	0.666	0	epithelial cells	NTPCR	0.111
0	0.325275183	0.915	0.572	0	epithelial cells	CLU	0.343
0	0.324706572	0.808	0.573	0	epithelial cells	TMED3	0.235
0	0.323088924	0.87	0.628	0	epithelial cells	EBPL	0.242
0	0.322669947	0.844	0.507	0	epithelial cells	DDAH2	0.337
0	0.32237489	0.757	0.411	0	epithelial cells	SH3BGRL2	0.346
0	0.321621536	0.731	0.585	0	epithelial cells	TNFRSF1A	0.146
0	0.319354719	0.79	0.523	0	epithelial cells	AQP1	0.267
0	0.319165148	0.746	0.651	0	epithelial cells	GLRX5	0.095
0	0.318046566	0.838	0.644	0	epithelial cells	PDIA6	0.194
0	0.31800478	0.759	0.442	0	epithelial cells	MKI67	0.317
0	0.318001286	0.684	0.26	0	epithelial cells	FERMT1	0.424
0	0.317992512	0.78	0.577	0	epithelial cells	LGALS9	0.203
0	0.317975462	0.824	0.617	0	epithelial cells	HACD3	0.207
0	0.315494287	0.722	0.561	0	epithelial cells	CENPW	0.161
0	0.314958599	0.746	0.589	0	epithelial cells	PLBD1	0.157
0	0.31480565	0.742	0.491	0	epithelial cells	FLNB	0.251
0	0.314174463	0.77	0.636	0	epithelial cells	PTMS	0.134
0	0.313337238	0.771	0.484	0	epithelial cells	KCNQ1	0.287
0	0.313224652	0.872	0.612	0	epithelial cells	TFPI	0.26
0	0.31286183	0.76	0.586	0	epithelial cells	CASP6	0.174
0	0.31266703	0.761	0.56	0	epithelial cells	KIAA1522	0.201
0	0.310524947	0.808	0.571	0	epithelial cells	CCDC34	0.237
0	0.307195609	0.691	0.54	0	epithelial cells	CDC42BPA	0.151
0	0.306001639	0.839	0.6	0	epithelial cells	RND3	0.239
0	0.304922968	0.935	0.676	0	epithelial cells	CDK6	0.259
0	0.304573206	0.733	0.565	0	epithelial cells	PGM1	0.168
0	0.302407169	0.75	0.438	0	epithelial cells	WBP5	0.312
0	0.301464531	0.92	0.563	0	epithelial cells	EPB41L2	0.357
0	0.301231132	0.858	0.431	0	epithelial cells	NRARP	0.427
0	0.29923799	0.761	0.621	0	epithelial cells	EMC9	0.14
0	0.297434611	0.769	0.539	0	epithelial cells	GSS	0.23
0	0.296777115	0.739	0.581	0	epithelial cells	MYO10	0.158
0	0.29436598	0.884	0.608	0	epithelial cells	C19orf48	0.276
0	0.291396635	0.886	0.587	0	epithelial cells	VCL	0.299
0	0.291155092	0.793	0.721	0	epithelial cells	DST	0.072
0	0.290539419	0.864	0.684	0	epithelial cells	LMAN1	0.18
0	0.290451146	0.791	0.508	0	epithelial cells	MACROD1	0.283
0	0.29021578	0.785	0.553	0	epithelial cells	CHDH	0.232
0	0.289600055	0.838	0.58	0	epithelial cells	PRRG4	0.258
0	0.289060453	0.78	0.63	0	epithelial cells	DHFR	0.15
0	0.289023222	0.811	0.591	0	epithelial cells	PPIF	0.22
0	0.288855373	0.712	0.467	0	epithelial cells	TMEM37	0.245
0	0.28879087	0.69	0.448	0	epithelial cells	FAAH	0.242
0	0.286687229	0.746	0.528	0	epithelial cells	DDR1	0.218
0	0.286578131	0.897	0.64	0	epithelial cells	FKBP1A	0.257
0	0.286025473	0.866	0.652	0	epithelial cells	TRIM28	0.214
0	0.285812663	0.707	0.282	0	epithelial cells	FZD5	0.425
0	0.284592547	0.712	0.454	0	epithelial cells	ARHGAP32	0.258
0	0.283733129	0.722	0.624	0	epithelial cells	LXN	0.098
0	0.283492079	0.742	0.542	0	epithelial cells	MLXIPL	0.2
0	0.283372316	0.774	0.33	0	epithelial cells	KCTD3	0.444
0	0.283369193	0.812	0.578	0	epithelial cells	SLC7A1	0.234
0	0.280380893	0.873	0.64	0	epithelial cells	MCM7	0.233
0	0.279907963	0.801	0.621	0	epithelial cells	HSBP1L1	0.18
0	0.279407014	0.758	0.441	0	epithelial cells	SNX7	0.317
0	0.278292148	0.857	0.678	0	epithelial cells	MTUS1	0.179
0	0.278120453	0.838	0.475	0	epithelial cells	CDKN3	0.363
0	0.27790343	0.724	0.49	0	epithelial cells	PFN2	0.234
0	0.276247069	0.763	0.629	0	epithelial cells	INPP1	0.134
0	0.275921219	0.887	0.599	0	epithelial cells	CTNNAL1	0.288
0	0.275781921	0.722	0.473	0	epithelial cells	NCKAP1	0.249
0	0.275678432	0.733	0.636	0	epithelial cells	GRTP1	0.097
0	0.274485221	0.723	0.535	0	epithelial cells	NOSTRIN	0.188
0	0.273553504	0.768	0.652	0	epithelial cells	CORO2A	0.116
0	0.269060832	0.785	0.576	0	epithelial cells	SH2D4A	0.209
0	0.269030372	0.809	0.606	0	epithelial cells	ALDH7A1	0.203
0	0.26801345	0.968	0.792	0	epithelial cells	NUCKS1	0.176
0	0.266971469	0.76	0.336	0	epithelial cells	ITGB4	0.424
0	0.266670048	0.717	0.523	0	epithelial cells	CDC42EP4	0.194
0	0.264191965	0.697	0.505	0	epithelial cells	ABCG2	0.192
3.71E-305	0.457942732	0.704	0.652	7.41E-302	epithelial cells	SLC22A18	0.052
9.93E-305	0.320955984	0.809	0.628	1.99E-301	epithelial cells	RHOC	0.181
7.74E-304	0.384579661	0.699	0.562	1.55E-300	epithelial cells	PVRL2	0.137
3.87E-303	0.55678609	0.914	0.737	7.73E-300	epithelial cells	H2AFZ	0.177
1.80E-302	0.293858049	0.672	0.323	3.59E-299	epithelial cells	FAT1	0.349
8.25E-302	0.442874919	0.694	0.531	1.65E-298	epithelial cells	TRAF4	0.163
1.88E-301	0.334765567	0.689	0.525	3.76E-298	epithelial cells	ADTRP	0.164
4.17E-301	0.305105616	0.686	0.519	8.34E-298	epithelial cells	ARHGEF35	0.167
3.22E-300	0.278408546	0.76	0.589	6.43E-297	epithelial cells	HPCAL1	0.171
1.70E-299	0.482305407	0.717	0.61	3.39E-296	epithelial cells	TSPAN3	0.107
2.77E-297	0.340325946	0.722	0.694	5.53E-294	epithelial cells	PTPRK	0.028
1.47E-291	0.534232091	0.675	0.529	2.95E-288	epithelial cells	STAP2	0.146
6.24E-289	0.520339236	0.704	0.568	1.25E-285	epithelial cells	NAPRT	0.136
2.10E-278	0.380873465	0.728	0.611	4.21E-275	epithelial cells	EIF4EBP1	0.117
1.45E-273	0.298434607	0.666	0.433	2.90E-270	epithelial cells	BAIAP2L2	0.233
1.50E-273	0.282744593	0.681	0.589	3.00E-270	epithelial cells	ANGPTL4	0.092
3.54E-271	0.461364912	0.702	0.665	7.08E-268	epithelial cells	LMO7	0.037
5.01E-271	0.291528568	0.944	0.798	1.00E-267	epithelial cells	CD55	0.146
2.51E-268	0.263467172	0.686	0.507	5.02E-265	epithelial cells	FKBP4	0.179
3.20E-268	0.315383493	0.999	0.998	6.40E-265	epithelial cells	MT-ND2	0.001
3.71E-268	0.457723817	0.743	0.629	7.43E-265	epithelial cells	GGCT	0.114
9.68E-267	0.613486635	0.667	0.449	1.94E-263	epithelial cells	ASS1	0.218
5.06E-266	0.397603473	0.679	0.544	1.01E-262	epithelial cells	ATP8B1	0.135
3.76E-264	0.454829477	0.994	0.967	7.52E-261	epithelial cells	RPLP0	0.027
3.09E-263	0.361580376	0.717	0.683	6.17E-260	epithelial cells	GFPT1	0.034
6.22E-263	0.453945601	0.695	0.562	1.24E-259	epithelial cells	CTNNA1	0.133
1.10E-261	0.398315626	0.818	0.637	2.19E-258	epithelial cells	CKS2	0.181
1.11E-261	0.375610385	0.674	0.557	2.21E-258	epithelial cells	ACSS2	0.117
5.91E-258	0.392012297	0.664	0.523	1.18E-254	epithelial cells	TOM1L1	0.141
7.52E-257	0.33529233	0.673	0.527	1.50E-253	epithelial cells	PRELID2	0.146
1.60E-256	0.339924016	0.674	0.576	3.19E-253	epithelial cells	SLC37A4	0.098
1.78E-255	0.424401595	0.677	0.559	3.56E-252	epithelial cells	LLGL2	0.118
3.02E-253	0.325815129	0.757	0.624	6.04E-250	epithelial cells	FDPS	0.133
3.90E-252	0.29279611	0.996	0.961	7.80E-249	epithelial cells	FOS	0.035
5.59E-246	0.290707931	0.663	0.443	1.12E-242	epithelial cells	PDGFA	0.22
7.97E-241	0.325380329	0.695	0.617	1.59E-237	epithelial cells	GOT1	0.078
8.11E-238	0.337315202	0.717	0.556	1.62E-234	epithelial cells	YWHAH	0.161
5.62E-237	0.460010497	0.659	0.534	1.12E-233	epithelial cells	SDCBP2	0.125
1.32E-234	0.327703981	0.675	0.606	2.65E-231	epithelial cells	FBLIM1	0.069
3.57E-233	0.339224796	0.655	0.528	7.14E-230	epithelial cells	GGT6	0.127
2.53E-231	0.446228439	0.68	0.584	5.07E-228	epithelial cells	CTNND1	0.096
1.02E-229	0.263750235	0.706	0.596	2.03E-226	epithelial cells	MRPL16	0.11
2.23E-229	0.464201385	0.645	0.353	4.46E-226	epithelial cells	SERINC2	0.292
5.74E-229	0.356503447	0.659	0.505	1.15E-225	epithelial cells	MGAT4B	0.154
4.41E-226	0.285825533	0.673	0.506	8.81E-223	epithelial cells	NHSL1	0.167
1.10E-225	0.346622328	0.673	0.554	2.21E-222	epithelial cells	UGDH	0.119
1.98E-225	0.303339863	0.651	0.422	3.96E-222	epithelial cells	PDE4C	0.229
2.14E-223	0.271530738	0.662	0.521	4.28E-220	epithelial cells	GSDMB	0.141
1.22E-221	0.34763889	0.734	0.514	2.44E-218	epithelial cells	PKM	0.22
2.72E-221	0.403185921	0.696	0.583	5.43E-218	epithelial cells	FUOM	0.113
3.29E-221	0.470180806	0.659	0.472	6.58E-218	epithelial cells	SPINT1	0.187
1.67E-220	0.28594959	0.77	0.624	3.33E-217	epithelial cells	H2AFY	0.146
5.79E-220	0.343158914	0.948	0.828	1.16E-216	epithelial cells	PFN1	0.12
2.48E-218	0.4682262	0.668	0.516	4.97E-215	epithelial cells	ISOC2	0.152
1.61E-215	0.337503988	0.672	0.569	3.22E-212	epithelial cells	WDR34	0.103
2.65E-205	0.339647954	0.741	0.587	5.29E-202	epithelial cells	CALM3	0.154
5.63E-199	0.469176592	0.635	0.375	1.13E-195	epithelial cells	SLC44A4	0.26
8.14E-197	0.306276961	0.66	0.498	1.63E-193	epithelial cells	TCF7L2	0.162
5.44E-193	0.338555118	0.651	0.449	1.09E-189	epithelial cells	ANG	0.202
4.30E-192	0.299605155	0.643	0.465	8.60E-189	epithelial cells	GOLM1	0.178
1.15E-191	0.367332611	0.672	0.621	2.31E-188	epithelial cells	ASL	0.051
3.90E-183	0.311618663	0.68	0.582	7.80E-180	epithelial cells	LRRC59	0.098
1.01E-179	0.375199011	0.643	0.496	2.03E-176	epithelial cells	DSC2	0.147
2.10E-178	0.433426341	0.648	0.552	4.20E-175	epithelial cells	IDH1	0.096
2.55E-178	0.32118487	0.659	0.536	5.10E-175	epithelial cells	F11R	0.123
6.05E-177	0.381327488	0.681	0.591	1.21E-173	epithelial cells	LDLR	0.09
1.66E-174	0.30452462	0.707	0.648	3.31E-171	epithelial cells	CENPF	0.059
3.42E-174	0.543347148	0.633	0.431	6.83E-171	epithelial cells	SERPINA1	0.202
5.79E-169	0.529998741	0.636	0.61	1.16E-165	epithelial cells	ARL14	0.026
1.65E-168	0.398778481	0.648	0.524	3.30E-165	epithelial cells	ACOT7	0.124
8.94E-167	0.37108316	0.631	0.462	1.79E-163	epithelial cells	TNFRSF12A	0.169
2.07E-166	0.411830331	0.687	0.648	4.14E-163	epithelial cells	TMEM141	0.039
6.81E-164	0.322543819	0.706	0.643	1.36E-160	epithelial cells	MRPS12	0.063
1.14E-163	0.275689369	0.711	0.714	2.28E-160	epithelial cells	CHPT1	-0.003
1.42E-163	0.419638016	0.646	0.534	2.84E-160	epithelial cells	SLC25A1	0.112
6.21E-163	0.485225898	0.635	0.575	1.24E-159	epithelial cells	LINC01133	0.06
3.30E-161	0.306274487	0.943	0.807	6.60E-158	epithelial cells	HMGN2	0.136
5.13E-161	0.387471436	0.638	0.468	1.03E-157	epithelial cells	H1F0	0.17
1.19E-155	0.354905336	0.64	0.604	2.38E-152	epithelial cells	MARVELD3	0.036
6.05E-155	0.309133875	0.69	0.543	1.21E-151	epithelial cells	SDF2L1	0.147
5.59E-147	0.378032422	0.629	0.46	1.12E-143	epithelial cells	PXMP2	0.169
3.19E-131	0.277541931	0.667	0.6	6.38E-128	epithelial cells	ZDHHC12	0.067
7.23E-131	0.344605201	0.995	0.945	1.45E-127	epithelial cells	HMGB1	0.05
7.20E-129	0.414071369	0.643	0.625	1.44E-125	epithelial cells	ERRFI1	0.018
6.81E-125	0.273476128	0.613	0.424	1.36E-121	epithelial cells	RHPN2	0.189
1.22E-124	0.279048573	0.996	0.981	2.44E-121	epithelial cells	RPL7A	0.015
1.08E-120	0.376142011	0.994	0.971	2.16E-117	epithelial cells	RPS2	0.023
2.23E-120	0.30389195	0.707	0.636	4.46E-117	epithelial cells	LSM4	0.071
9.12E-114	0.321630041	0.624	0.649	1.82E-110	epithelial cells	GDF15	-0.025
2.06E-113	0.271658133	0.634	0.634	4.12E-110	epithelial cells	ESRRA	0
1.71E-111	0.313345609	0.608	0.454	3.42E-108	epithelial cells	ACY3	0.154
4.69E-110	0.379076197	0.608	0.41	9.38E-107	epithelial cells	CXCL3	0.198
2.79E-95	0.30883393	0.618	0.485	5.59E-92	epithelial cells	MIR22HG	0.133
3.82E-94	0.323477968	0.606	0.522	7.65E-91	epithelial cells	NQO1	0.084
8.10E-92	0.37237104	0.607	0.511	1.62E-88	epithelial cells	FAM46A	0.096
5.78E-84	0.31429974	0.591	0.524	1.16E-80	epithelial cells	PLEK2	0.067
8.05E-83	0.313169466	0.599	0.51	1.61E-79	epithelial cells	AP1S1	0.089
1.62E-80	0.327357102	0.597	0.454	3.24E-77	epithelial cells	PPIC	0.143
1.12E-79	0.265891816	0.593	0.464	2.24E-76	epithelial cells	ACOT11	0.129
3.67E-78	0.270882428	0.602	0.544	7.34E-75	epithelial cells	SMPDL3A	0.058
5.25E-74	0.290889313	0.607	0.632	1.05E-70	epithelial cells	LSR	-0.025
8.42E-74	0.340194501	0.591	0.489	1.68E-70	epithelial cells	EFNA1	0.102
1.29E-73	1.043660436	0.585	0.441	2.58E-70	epithelial cells	APOA1	0.144
4.42E-64	0.346015251	0.593	0.566	8.84E-61	epithelial cells	TP53I3	0.027
4.02E-52	0.294436169	0.589	0.583	8.04E-49	epithelial cells	NEDD4L	0.006
1.65E-34	0.2673013	0.559	0.462	3.30E-31	epithelial cells	MAPK3	0.097
4.67E-30	0.307762145	0.554	0.536	9.34E-27	epithelial cells	PKP3	0.018
1.14E-25	0.395004797	0.549	0.571	2.28E-22	epithelial cells	TSPAN1	-0.022
1.00E-16	0.264553416	0.538	0.492	2.01E-13	epithelial cells	LAMA3	0.046
8.21E-10	0.307603443	0.524	0.332	1.64E-06	epithelial cells	RARRES1	0.192
0	4.488167722	0.788	0.529	0	fibroblasts	LUM	0.259
0	4.378356455	0.793	0.573	0	fibroblasts	CXCL14	0.22
0	4.067304328	0.98	0.619	0	fibroblasts	IGFBP7	0.361
0	3.967408129	0.795	0.549	0	fibroblasts	CFD	0.246
0	3.723714719	0.928	0.441	0	fibroblasts	CTGF	0.487
0	3.461536314	0.93	0.454	0	fibroblasts	CYR61	0.476
0	3.413446603	0.923	0.525	0	fibroblasts	MYL9	0.398
0	3.27272194	0.919	0.52	0	fibroblasts	RARRES2	0.399
0	3.203509549	0.965	0.427	0	fibroblasts	GPX3	0.538
0	3.163628279	0.965	0.7	0	fibroblasts	PDK4	0.265
0	3.151540535	0.977	0.679	0	fibroblasts	LGALS1	0.298
0	3.030719375	0.984	0.661	0	fibroblasts	RHOB	0.323
0	2.989406095	0.829	0.323	0	fibroblasts	C1S	0.506
0	2.771946684	0.88	0.613	0	fibroblasts	TSC22D1	0.267
0	2.724898377	0.963	0.696	0	fibroblasts	MT2A	0.267
0	2.715309079	0.964	0.777	0	fibroblasts	EGR1	0.187
0	2.713556155	0.917	0.64	0	fibroblasts	C8orf4	0.277
0	2.688326486	0.823	0.602	0	fibroblasts	FN1	0.221
0	2.686125889	0.859	0.642	0	fibroblasts	CD9	0.217
0	2.650060696	0.903	0.775	0	fibroblasts	FILIP1L	0.128
0	2.628157463	0.89	0.711	0	fibroblasts	RHOBTB3	0.179
0	2.607040782	0.949	0.727	0	fibroblasts	TIMP3	0.222
0	2.553996301	0.9	0.526	0	fibroblasts	FXYD1	0.374
0	2.527744347	0.92	0.604	0	fibroblasts	RND3	0.316
0	2.51236808	0.846	0.51	0	fibroblasts	TMEM176B	0.336
0	2.473186543	0.799	0.563	0	fibroblasts	ADIRF	0.236
0	2.449462277	0.788	0.53	0	fibroblasts	ALDH1A1	0.258
0	2.449333885	0.965	0.792	0	fibroblasts	S100A6	0.173
0	2.445633475	0.953	0.632	0	fibroblasts	CD63	0.321
0	2.428341029	0.967	0.725	0	fibroblasts	PHLDA1	0.242
0	2.41445846	0.779	0.672	0	fibroblasts	ACTA2	0.107
0	2.391606599	0.895	0.7	0	fibroblasts	FHL1	0.195
0	2.374963763	0.94	0.724	0	fibroblasts	LAPTM4A	0.216
0	2.358265496	0.923	0.619	0	fibroblasts	IGFBP6	0.304
0	2.357634058	0.781	0.53	0	fibroblasts	C1R	0.251
0	2.347917092	0.895	0.59	0	fibroblasts	CRISPLD2	0.305
0	2.336090905	0.936	0.718	0	fibroblasts	DST	0.218
0	2.258019733	0.918	0.737	0	fibroblasts	CEBPD	0.181
0	2.206085784	0.916	0.647	0	fibroblasts	SELM	0.269
0	2.17147484	0.848	0.676	0	fibroblasts	GLUL	0.172
0	2.166622314	0.861	0.724	0	fibroblasts	DSTN	0.137
0	2.164264306	0.998	0.962	0	fibroblasts	FOS	0.036
0	2.149256421	0.769	0.663	0	fibroblasts	TPM1	0.106
0	2.144247102	0.929	0.574	0	fibroblasts	IFITM3	0.355
0	2.142854929	0.885	0.519	0	fibroblasts	PLPP3	0.366
0	2.14262807	0.733	0.501	0	fibroblasts	COL6A3	0.232
0	2.140904343	0.774	0.515	0	fibroblasts	COL1A1	0.259
0	2.107159147	0.858	0.646	0	fibroblasts	TIMP1	0.212
0	2.088157949	0.882	0.391	0	fibroblasts	ADH1B	0.491
0	2.046782461	0.904	0.529	0	fibroblasts	NGFRAP1	0.375
0	2.042625903	0.909	0.547	0	fibroblasts	ABCA6	0.362
0	2.034886159	0.983	0.895	0	fibroblasts	VIM	0.088
0	2.030686886	0.881	0.666	0	fibroblasts	ITGB1	0.215
0	2.010122379	0.826	0.586	0	fibroblasts	LTBP4	0.24
0	2.008928051	0.928	0.407	0	fibroblasts	FRZB	0.521
0	1.983000668	0.849	0.478	0	fibroblasts	GGT5	0.371
0	1.936883947	0.908	0.655	0	fibroblasts	TPPP3	0.253
0	1.895297447	0.839	0.597	0	fibroblasts	PDLIM1	0.242
0	1.894438778	0.843	0.497	0	fibroblasts	NEXN	0.346
0	1.859181525	0.943	0.535	0	fibroblasts	MT1M	0.408
0	1.854657026	0.924	0.547	0	fibroblasts	EMP2	0.377
0	1.853840912	0.81	0.598	0	fibroblasts	MARCKS	0.212
0	1.818357735	0.906	0.619	0	fibroblasts	SEPP1	0.287
0	1.81750559	0.811	0.609	0	fibroblasts	MT1E	0.202
0	1.813280784	0.959	0.749	0	fibroblasts	SAMHD1	0.21
0	1.813136462	0.753	0.554	0	fibroblasts	S100A13	0.199
0	1.800924344	0.739	0.549	0	fibroblasts	CXCL12	0.19
0	1.794668768	0.943	0.726	0	fibroblasts	KLF9	0.217
0	1.753713372	0.792	0.621	0	fibroblasts	TFPI	0.171
0	1.747667575	0.784	0.53	0	fibroblasts	TIMP2	0.254
0	1.738735636	0.814	0.746	0	fibroblasts	NFIA	0.068
0	1.736405549	0.788	0.621	0	fibroblasts	SERPINF1	0.167
0	1.698372141	0.938	0.731	0	fibroblasts	THBS1	0.207
0	1.695843551	0.771	0.499	0	fibroblasts	NUPR1	0.272
0	1.692284259	0.813	0.513	0	fibroblasts	GSN	0.3
0	1.688200332	0.753	0.489	0	fibroblasts	TM4SF1	0.264
0	1.681685274	0.782	0.478	0	fibroblasts	LAMB1	0.304
0	1.671681873	0.839	0.696	0	fibroblasts	LAMC1	0.143
0	1.668757562	0.79	0.649	0	fibroblasts	FBLN5	0.141
0	1.64839117	0.831	0.444	0	fibroblasts	WBP5	0.387
0	1.646876595	0.803	0.515	0	fibroblasts	CNN3	0.288
0	1.645560245	0.895	0.59	0	fibroblasts	NFIC	0.305
0	1.640707414	0.807	0.61	0	fibroblasts	ANXA2	0.197
0	1.619344728	0.934	0.685	0	fibroblasts	TACC1	0.249
0	1.566779813	0.912	0.582	0	fibroblasts	SOCS3	0.33
0	1.564056707	0.766	0.331	0	fibroblasts	PLAC9	0.435
0	1.548306832	0.874	0.422	0	fibroblasts	HAS2	0.452
0	1.53304693	0.848	0.686	0	fibroblasts	HSBP1	0.162
0	1.523143744	0.818	0.538	0	fibroblasts	KLHL23	0.28
0	1.516369899	0.809	0.576	0	fibroblasts	EPB41L2	0.233
0	1.495017707	0.876	0.507	0	fibroblasts	RCAN1	0.369
0	1.485439253	0.837	0.522	0	fibroblasts	PALLD	0.315
0	1.481933357	0.985	0.924	0	fibroblasts	ZFP36	0.061
0	1.461635587	0.931	0.672	0	fibroblasts	SORBS2	0.259
0	1.458858409	0.753	0.586	0	fibroblasts	MFGE8	0.167
0	1.433146187	0.763	0.397	0	fibroblasts	DDR2	0.366
0	1.432351972	0.903	0.766	0	fibroblasts	LMNA	0.137
0	1.430462441	0.911	0.798	0	fibroblasts	NUCKS1	0.113
0	1.420106556	0.759	0.479	0	fibroblasts	FHL2	0.28
0	1.408325715	0.872	0.623	0	fibroblasts	SPTBN1	0.249
0	1.401185892	0.953	0.698	0	fibroblasts	NR4A1	0.255
0	1.400045755	0.886	0.533	0	fibroblasts	C1orf21	0.353
0	1.390461978	0.806	0.529	0	fibroblasts	CAV1	0.277
0	1.384082427	0.758	0.555	0	fibroblasts	SERPINE2	0.203
0	1.370800328	0.801	0.729	0	fibroblasts	RDX	0.072
0	1.360852902	0.788	0.694	0	fibroblasts	TCF4	0.094
0	1.338737269	0.836	0.724	0	fibroblasts	CMIP	0.112
0	1.329607587	0.768	0.604	0	fibroblasts	DLC1	0.164
0	1.327355602	0.845	0.725	0	fibroblasts	SPON2	0.12
0	1.320311262	0.825	0.596	0	fibroblasts	VCL	0.229
0	1.274310367	0.802	0.584	0	fibroblasts	MAP1B	0.218
0	1.270512101	0.787	0.549	0	fibroblasts	CLIC4	0.238
0	1.263342628	0.758	0.58	0	fibroblasts	RBPMS	0.178
0	1.259285912	0.956	0.812	0	fibroblasts	NEAT1	0.144
0	1.250354354	0.828	0.618	0	fibroblasts	NDRG2	0.21
0	1.230238501	0.789	0.492	0	fibroblasts	CD151	0.297
0	1.225737561	0.743	0.454	0	fibroblasts	PTRF	0.289
0	1.211916379	0.736	0.457	0	fibroblasts	SDC2	0.279
0	1.198654861	0.771	0.475	0	fibroblasts	RAB13	0.296
0	1.194411422	0.87	0.69	0	fibroblasts	YBX3	0.18
0	1.179426537	0.872	0.674	0	fibroblasts	CEBPB	0.198
0	1.176733452	0.942	0.581	0	fibroblasts	PTPRG	0.361
0	1.166234135	0.739	0.517	0	fibroblasts	PLTP	0.222
0	1.159590007	0.761	0.673	0	fibroblasts	PTCH1	0.088
0	1.148077631	0.802	0.623	0	fibroblasts	PGRMC1	0.179
0	1.146894771	0.834	0.437	0	fibroblasts	PDLIM3	0.397
0	1.138365708	0.854	0.658	0	fibroblasts	PSAP	0.196
0	1.135073756	0.814	0.598	0	fibroblasts	IGF1	0.216
0	1.132247832	0.845	0.73	0	fibroblasts	CH25H	0.115
0	1.124757526	0.773	0.601	0	fibroblasts	CSRP1	0.172
0	1.120689582	0.952	0.675	0	fibroblasts	CST3	0.277
0	1.119731395	0.869	0.644	0	fibroblasts	CAV2	0.225
0	1.117688984	0.889	0.581	0	fibroblasts	NFIB	0.308
0	1.117430335	0.772	0.536	0	fibroblasts	FSTL3	0.236
0	1.10906345	0.83	0.698	0	fibroblasts	CALU	0.132
0	1.096757106	0.925	0.653	0	fibroblasts	MT1A	0.272
0	1.090422029	0.846	0.549	0	fibroblasts	KCTD12	0.297
0	1.080588079	0.908	0.69	0	fibroblasts	ZFAND5	0.218
0	1.070763584	0.818	0.49	0	fibroblasts	FAM198B	0.328
0	1.06192438	0.845	0.541	0	fibroblasts	AXL	0.304
0	1.037060787	0.837	0.506	0	fibroblasts	TNS2	0.331
0	1.033665144	0.842	0.649	0	fibroblasts	GULP1	0.193
0	1.026699032	0.83	0.622	0	fibroblasts	EPAS1	0.208
0	1.01620286	0.826	0.35	0	fibroblasts	F3	0.476
0	1.013433544	0.754	0.502	0	fibroblasts	GBP1	0.252
0	1.005580949	0.881	0.671	0	fibroblasts	ARPC1A	0.21
0	0.965580313	0.828	0.614	0	fibroblasts	PAM	0.214
0	0.95382264	0.873	0.516	0	fibroblasts	SEMA3B	0.357
0	0.953803621	0.872	0.628	0	fibroblasts	FABP5	0.244
0	0.95307757	0.929	0.446	0	fibroblasts	BMP2	0.483
0	0.947105126	0.774	0.63	0	fibroblasts	CCDC102B	0.144
0	0.945724608	0.78	0.599	0	fibroblasts	CYB5R3	0.181
0	0.931692579	0.889	0.663	0	fibroblasts	CYSTM1	0.226
0	0.927091099	0.788	0.587	0	fibroblasts	FARP1	0.201
0	0.923089572	0.86	0.703	0	fibroblasts	MCAM	0.157
0	0.922230339	0.925	0.659	0	fibroblasts	KLF4	0.266
0	0.917853578	0.76	0.528	0	fibroblasts	EPHX1	0.232
0	0.916564897	0.915	0.58	0	fibroblasts	TGFBR3	0.335
0	0.90381538	0.926	0.614	0	fibroblasts	NAMPT	0.312
0	0.900929411	0.84	0.416	0	fibroblasts	LAMB2	0.424
0	0.886059057	0.805	0.605	0	fibroblasts	ASPH	0.2
0	0.873791639	0.821	0.418	0	fibroblasts	GNG12	0.403
0	0.84513638	0.79	0.558	0	fibroblasts	EMP1	0.232
0	0.843980177	0.813	0.625	0	fibroblasts	VGLL4	0.188
0	0.839468347	0.889	0.296	0	fibroblasts	AMOTL2	0.593
0	0.829821805	0.801	0.494	0	fibroblasts	TUBB6	0.307
0	0.823421805	0.711	0.36	0	fibroblasts	SCT	0.351
0	0.822699759	0.885	0.702	0	fibroblasts	OGFRL1	0.183
0	0.802993216	0.871	0.636	0	fibroblasts	STOM	0.235
0	0.794403018	0.834	0.444	0	fibroblasts	PTPRS	0.39
0	0.789516679	0.84	0.284	0	fibroblasts	NPNT	0.556
0	0.777323168	0.84	0.718	0	fibroblasts	EI24	0.122
0	0.775256683	0.884	0.339	0	fibroblasts	KCTD3	0.545
0	0.7749359	0.855	0.624	0	fibroblasts	SASH1	0.231
0	0.756226807	0.836	0.587	0	fibroblasts	ACVRL1	0.249
0	0.754009773	0.871	0.414	0	fibroblasts	SEMA3C	0.457
0	0.745703094	0.791	0.517	0	fibroblasts	PID1	0.274
0	0.708656984	0.768	0.524	0	fibroblasts	LPAR1	0.244
0	0.707275491	0.891	0.725	0	fibroblasts	TGFBR2	0.166
0	0.698079144	0.793	0.492	0	fibroblasts	LMCD1	0.301
0	0.689972922	0.817	0.522	0	fibroblasts	CAB39L	0.295
0	0.684207824	0.834	0.582	0	fibroblasts	CTNND1	0.252
0	0.682140404	0.782	0.513	0	fibroblasts	SOX6	0.269
0	0.681389988	0.81	0.798	0	fibroblasts	CRIM1	0.012
0	0.667875149	0.937	0.769	0	fibroblasts	ATF3	0.168
0	0.647965257	0.914	0.557	0	fibroblasts	EBF1	0.357
0	0.621152386	0.778	0.417	0	fibroblasts	TRIP6	0.361
0	0.591376968	0.803	0.675	0	fibroblasts	SVIL	0.128
0	0.588989939	0.779	0.451	0	fibroblasts	CKB	0.328
0	0.584915382	0.811	0.678	0	fibroblasts	TMEM204	0.133
0	0.575455045	0.81	0.711	0	fibroblasts	FNIP2	0.099
0	0.547922695	0.744	0.385	0	fibroblasts	THSD4	0.359
0	0.54772322	0.795	0.64	0	fibroblasts	MYO6	0.155
0	0.528192117	0.779	0.68	0	fibroblasts	LIMCH1	0.099
0	0.524945935	0.768	0.549	0	fibroblasts	NRP1	0.219
0	0.521431032	0.776	0.357	0	fibroblasts	TJP1	0.419
0	0.520552434	0.879	0.587	0	fibroblasts	LDLR	0.292
0	0.500476128	0.76	0.443	0	fibroblasts	SNHG18	0.317
0	0.495390337	0.826	0.458	0	fibroblasts	GNA11	0.368
0	0.468983037	0.722	0.332	0	fibroblasts	STEAP2	0.39
0	0.452548981	0.78	0.486	0	fibroblasts	MEIS2	0.294
0	0.447810723	0.9	0.623	0	fibroblasts	CDKN1A	0.277
0	0.442669141	0.886	0.8	0	fibroblasts	WEE1	0.086
0	0.43191414	0.79	0.688	0	fibroblasts	LRRCC1	0.102
0	0.43104812	0.884	0.343	0	fibroblasts	ITGB4	0.541
0	0.424753547	0.753	0.357	0	fibroblasts	DIXDC1	0.396
0	0.420826745	0.845	0.536	0	fibroblasts	CTTNBP2NL	0.309
0	0.417230173	0.901	0.526	0	fibroblasts	APBB2	0.375
0	0.411312214	0.762	0.498	0	fibroblasts	PTGIR	0.264
0	0.400624129	0.93	0.503	0	fibroblasts	RAPGEF5	0.427
0	0.387093773	0.895	0.614	0	fibroblasts	ING1	0.281
0	0.386918001	0.817	0.699	0	fibroblasts	C1QTNF3	0.118
0	0.385398994	0.838	0.681	0	fibroblasts	PCDH9	0.157
0	0.376001084	0.854	0.584	0	fibroblasts	PARM1	0.27
0	0.369897897	0.855	0.641	0	fibroblasts	PER2	0.214
0	0.364630528	0.836	0.611	0	fibroblasts	PRELP	0.225
0	0.356470799	0.792	0.552	0	fibroblasts	HILPDA	0.24
0	0.34783464	0.821	0.409	0	fibroblasts	JUP	0.412
0	0.34766351	0.907	0.661	0	fibroblasts	APOLD1	0.246
0	0.34615229	0.845	0.593	0	fibroblasts	PAPSS2	0.252
0	0.345606375	0.878	0.564	0	fibroblasts	SH3BP5	0.314
0	0.336508224	0.874	0.722	0	fibroblasts	ABHD5	0.152
0	0.328800666	0.93	0.697	0	fibroblasts	TOB1	0.233
0	0.327158749	0.876	0.57	0	fibroblasts	LRRC8A	0.306
0	0.32428689	0.809	0.684	0	fibroblasts	MTUS1	0.125
0	0.310100191	0.826	0.483	0	fibroblasts	MIR22HG	0.343
0	0.305752973	0.751	0.545	0	fibroblasts	BCAM	0.206
0	0.304674696	0.778	0.479	0	fibroblasts	UACA	0.299
0	0.303742153	0.747	0.571	0	fibroblasts	LGR4	0.176
0	0.27972598	0.831	0.29	0	fibroblasts	ITGA7	0.541
0	0.274066989	0.841	0.591	0	fibroblasts	SLC25A4	0.25
0	0.270235812	0.795	0.609	0	fibroblasts	MAGI1	0.186
0	0.263206695	0.817	0.62	0	fibroblasts	RACGAP1	0.197
5.64E-305	0.751682546	0.734	0.606	1.13E-301	fibroblasts	FGF7	0.128
3.50E-303	0.814753001	0.721	0.38	7.00E-300	fibroblasts	C10orf10	0.341
3.19E-301	2.021421043	0.732	0.578	6.39E-298	fibroblasts	IGFBP3	0.154
5.23E-301	0.323345321	0.737	0.472	1.05E-297	fibroblasts	MBOAT2	0.265
2.64E-300	0.506786936	0.767	0.598	5.28E-297	fibroblasts	OSBPL1A	0.169
4.97E-299	0.440410514	0.82	0.635	9.95E-296	fibroblasts	HSD17B12	0.185
2.93E-297	0.94066483	0.868	0.655	5.86E-294	fibroblasts	ADD3	0.213
3.04E-295	1.319798057	0.742	0.558	6.09E-292	fibroblasts	PLXDC2	0.184
2.21E-292	1.112591617	0.749	0.563	4.41E-289	fibroblasts	IGFBP4	0.186
3.07E-291	2.14440245	0.733	0.678	6.15E-288	fibroblasts	TPM2	0.055
1.29E-290	0.463168314	0.854	0.572	2.58E-287	fibroblasts	MYC	0.282
1.54E-288	0.494541137	0.858	0.591	3.08E-285	fibroblasts	NDUFV1	0.267
1.90E-288	1.177752922	0.739	0.636	3.80E-285	fibroblasts	CYBRD1	0.103
3.21E-287	1.80103374	0.728	0.59	6.43E-284	fibroblasts	NBL1	0.138
3.51E-283	0.9235788	0.734	0.572	7.02E-280	fibroblasts	FERMT2	0.162
3.62E-281	0.98054792	0.723	0.497	7.24E-278	fibroblasts	NR2F2	0.226
9.45E-280	1.479235027	0.796	0.647	1.89E-276	fibroblasts	ANXA5	0.149
1.22E-279	0.329201428	0.731	0.397	2.43E-276	fibroblasts	SELENBP1	0.334
4.94E-279	0.735734498	0.763	0.619	9.87E-276	fibroblasts	SOCS2	0.144
2.66E-274	0.485213414	0.716	0.5	5.32E-271	fibroblasts	ITGA8	0.216
3.94E-274	0.4922384	0.737	0.551	7.88E-271	fibroblasts	CHPF	0.186
1.19E-272	1.963162285	0.709	0.407	2.39E-269	fibroblasts	APOE	0.302
1.80E-271	2.021579535	0.729	0.479	3.60E-268	fibroblasts	TMEM176A	0.25
1.60E-270	1.136330823	0.876	0.763	3.21E-267	fibroblasts	RAC1	0.113
1.75E-266	1.007270791	0.741	0.615	3.51E-263	fibroblasts	RCN1	0.126
3.98E-266	1.570586493	0.711	0.569	7.95E-263	fibroblasts	MYLK	0.142
1.06E-265	1.48769781	0.719	0.47	2.11E-262	fibroblasts	LGALS3BP	0.249
3.97E-260	0.491313009	0.689	0.261	7.94E-257	fibroblasts	ECM2	0.428
5.42E-260	0.475677583	0.804	0.673	1.08E-256	fibroblasts	BRI3	0.131
7.83E-260	1.358592587	0.701	0.409	1.57E-256	fibroblasts	FBN1	0.292
3.20E-258	2.237973685	0.718	0.475	6.39E-255	fibroblasts	PMP22	0.243
7.55E-258	0.797526214	0.833	0.673	1.51E-254	fibroblasts	NDUFC1	0.16
6.70E-255	1.064854583	0.792	0.59	1.34E-251	fibroblasts	TPM4	0.202
1.14E-254	0.985265175	0.717	0.546	2.28E-251	fibroblasts	CADM1	0.171
1.30E-253	1.474373055	0.777	0.567	2.60E-250	fibroblasts	HSPB1	0.21
2.25E-253	1.550927563	0.726	0.607	4.51E-250	fibroblasts	PLPP1	0.119
3.57E-251	2.830695041	0.731	0.516	7.13E-248	fibroblasts	TAGLN	0.215
7.61E-249	0.624608763	0.72	0.473	1.52E-245	fibroblasts	TINAGL1	0.247
1.29E-248	0.299163778	0.772	0.44	2.57E-245	fibroblasts	SCD	0.332
7.34E-248	0.554885571	0.808	0.595	1.47E-244	fibroblasts	AKR7A2	0.213
2.71E-247	0.341743543	0.756	0.567	5.41E-244	fibroblasts	SLC8A1	0.189
1.02E-245	1.479357513	0.841	0.666	2.04E-242	fibroblasts	GADD45B	0.175
2.94E-236	0.660154146	0.729	0.695	5.87E-233	fibroblasts	PTPRK	0.034
5.86E-232	1.321046973	0.746	0.685	1.17E-228	fibroblasts	APP	0.061
7.39E-232	0.716265342	0.839	0.694	1.48E-228	fibroblasts	LGALS3	0.145
1.23E-231	0.942444127	0.815	0.634	2.46E-228	fibroblasts	NPC2	0.181
3.06E-230	0.546997376	0.695	0.473	6.13E-227	fibroblasts	CSF1	0.222
2.93E-226	0.86077806	0.737	0.631	5.85E-223	fibroblasts	LIMA1	0.106
1.25E-225	1.268734874	0.73	0.704	2.49E-222	fibroblasts	MATN2	0.026
6.88E-224	1.536222803	0.762	0.621	1.38E-220	fibroblasts	CTSC	0.141
4.93E-222	0.761882186	0.712	0.573	9.86E-219	fibroblasts	EPS8	0.139
3.16E-221	0.331176461	0.742	0.606	6.32E-218	fibroblasts	HMGN5	0.136
1.40E-220	0.418129306	0.725	0.513	2.81E-217	fibroblasts	SMIM5	0.212
2.91E-218	0.906593011	0.713	0.534	5.81E-215	fibroblasts	IL1R1	0.179
2.13E-216	1.251687842	0.801	0.643	4.26E-213	fibroblasts	MGST3	0.158
3.57E-215	0.438467849	0.733	0.596	7.14E-212	fibroblasts	KLF7	0.137
1.65E-213	1.017135671	0.7	0.518	3.30E-210	fibroblasts	CRYBG3	0.182
9.68E-213	0.578706662	0.792	0.675	1.94E-209	fibroblasts	PRCP	0.117
2.98E-212	0.40737694	0.714	0.59	5.96E-209	fibroblasts	CAMK2N1	0.124
1.16E-211	0.589463118	0.83	0.613	2.31E-208	fibroblasts	AP2S1	0.217
2.35E-211	1.182007758	0.73	0.757	4.70E-208	fibroblasts	F2R	-0.027
7.99E-211	1.369095516	0.721	0.64	1.60E-207	fibroblasts	PTMS	0.081
3.08E-206	0.27922246	0.796	0.738	6.17E-203	fibroblasts	INSR	0.058
4.16E-206	0.324510953	0.775	0.605	8.32E-203	fibroblasts	PEPD	0.17
1.27E-205	0.377792185	0.907	0.535	2.54E-202	fibroblasts	TESC	0.372
6.31E-205	0.264313874	0.754	0.677	1.26E-201	fibroblasts	SHC1	0.077
1.39E-204	0.47565143	0.687	0.495	2.79E-201	fibroblasts	LINC01116	0.192
1.17E-203	0.384534728	0.7	0.589	2.35E-200	fibroblasts	LURAP1L	0.111
1.83E-202	0.560335437	0.998	0.982	3.66E-199	fibroblasts	FTH1	0.016
3.23E-198	0.3169606	0.803	0.699	6.47E-195	fibroblasts	CERS6	0.104
4.70E-195	0.524259836	0.733	0.623	9.41E-192	fibroblasts	ERRFI1	0.11
2.14E-194	0.701444644	0.709	0.59	4.28E-191	fibroblasts	HSPG2	0.119
9.53E-194	0.470607804	0.681	0.457	1.91E-190	fibroblasts	RIN2	0.224
2.77E-192	1.158926832	0.741	0.648	5.53E-189	fibroblasts	RRBP1	0.093
3.69E-192	0.731438086	0.831	0.671	7.37E-189	fibroblasts	CLTA	0.16
1.34E-191	1.232195813	0.692	0.468	2.68E-188	fibroblasts	MDK	0.224
1.93E-191	0.303451679	0.697	0.528	3.85E-188	fibroblasts	CDC42EP4	0.169
1.69E-190	0.558684856	0.678	0.412	3.37E-187	fibroblasts	CCDC68	0.266
1.25E-188	0.970271573	0.782	0.638	2.50E-185	fibroblasts	BST2	0.144
4.96E-188	0.718243095	0.817	0.605	9.92E-185	fibroblasts	MT1X	0.212
3.10E-186	0.729470824	0.737	0.591	6.20E-183	fibroblasts	SERPINB6	0.146
3.30E-185	0.435714646	0.653	0.226	6.60E-182	fibroblasts	FMOD	0.427
1.32E-183	0.910790793	0.683	0.466	2.64E-180	fibroblasts	CTSL	0.217
3.52E-183	0.585336076	0.756	0.589	7.05E-180	fibroblasts	LMO4	0.167
4.23E-179	0.726711407	0.699	0.67	8.45E-176	fibroblasts	C9orf3	0.029
1.19E-176	0.65121285	0.633	0.293	2.37E-173	fibroblasts	BMP4	0.34
2.01E-175	0.770148651	0.755	0.629	4.03E-172	fibroblasts	FCGRT	0.126
1.96E-174	0.637083041	0.684	0.623	3.93E-171	fibroblasts	CPNE8	0.061
1.44E-173	1.178567223	0.674	0.476	2.88E-170	fibroblasts	COL4A2	0.198
5.26E-171	0.304138922	0.696	0.563	1.05E-167	fibroblasts	TP53I3	0.133
7.78E-170	0.468764822	0.659	0.459	1.56E-166	fibroblasts	CERCAM	0.2
3.25E-169	0.278148707	0.834	0.701	6.50E-166	fibroblasts	SMIM14	0.133
1.36E-166	0.802922305	0.903	0.819	2.71E-163	fibroblasts	RPS27L	0.084
4.54E-165	1.1682345	0.678	0.569	9.08E-162	fibroblasts	QSOX1	0.109
5.28E-161	0.312237449	0.696	0.465	1.06E-157	fibroblasts	GATM	0.231
1.38E-158	0.359459953	0.772	0.688	2.76E-155	fibroblasts	CDK6	0.084
3.96E-158	0.677638722	0.648	0.492	7.92E-155	fibroblasts	WFDC1	0.156
5.43E-157	0.934165482	0.661	0.495	1.09E-153	fibroblasts	GEM	0.166
8.48E-157	0.83226226	0.698	0.666	1.70E-153	fibroblasts	GSTM3	0.032
3.69E-156	0.860839385	0.855	0.773	7.38E-153	fibroblasts	CITED2	0.082
3.04E-155	0.915428273	0.807	0.717	6.08E-152	fibroblasts	DYNLL1	0.09
3.05E-155	0.656296095	0.767	0.713	6.11E-152	fibroblasts	SMIM3	0.054
6.78E-154	0.610813566	0.731	0.624	1.36E-150	fibroblasts	PSMB5	0.107
9.47E-154	1.295326377	0.652	0.369	1.89E-150	fibroblasts	RBP1	0.283
5.66E-152	0.636629375	0.858	0.741	1.13E-148	fibroblasts	DUT	0.117
6.33E-152	0.997386971	0.745	0.634	1.27E-148	fibroblasts	SEPW1	0.111
1.40E-150	0.582510406	0.674	0.578	2.80E-147	fibroblasts	WWTR1	0.096
5.82E-150	0.920507119	0.96	0.909	1.16E-146	fibroblasts	JUN	0.051
7.64E-147	0.36280399	0.729	0.579	1.53E-143	fibroblasts	AAMP	0.15
2.54E-146	0.84804605	0.685	0.518	5.08E-143	fibroblasts	SPATS2L	0.167
4.26E-146	0.628458966	0.971	0.923	8.51E-143	fibroblasts	ITM2B	0.048
2.53E-145	1.36757069	0.644	0.432	5.05E-142	fibroblasts	EMILIN1	0.212
8.31E-145	0.306314997	0.678	0.513	1.66E-141	fibroblasts	TSPAN6	0.165
4.60E-144	1.140289088	0.692	0.571	9.21E-141	fibroblasts	SOX4	0.121
7.49E-144	0.509416948	0.726	0.659	1.50E-140	fibroblasts	CPM	0.067
1.24E-143	0.8330553	0.897	0.848	2.48E-140	fibroblasts	MYL6	0.049
1.60E-143	0.80706335	0.82	0.738	3.20E-140	fibroblasts	HSP90B1	0.082
3.29E-142	0.560915185	0.656	0.592	6.58E-139	fibroblasts	NFASC	0.064
4.62E-140	0.585290708	0.693	0.61	9.24E-137	fibroblasts	NOTCH3	0.083
1.86E-138	1.232751433	0.672	0.595	3.72E-135	fibroblasts	TCEAL4	0.077
2.86E-137	0.573861657	0.716	0.666	5.71E-134	fibroblasts	ALDH2	0.05
3.63E-137	0.680221176	0.78	0.641	7.26E-134	fibroblasts	CTSD	0.139
6.02E-135	0.536209282	0.649	0.489	1.20E-131	fibroblasts	HEPH	0.16
1.60E-134	0.876851697	0.65	0.577	3.21E-131	fibroblasts	MMP14	0.073
5.51E-132	0.35513189	0.314	0.404	1.10E-128	fibroblasts	COL16A1	-0.09
8.36E-132	0.485937037	0.722	0.649	1.67E-128	fibroblasts	SLC44A1	0.073
8.96E-132	0.659942684	0.83	0.737	1.79E-128	fibroblasts	TXN	0.093
1.15E-130	0.412920023	0.812	0.717	2.30E-127	fibroblasts	SSR3	0.095
1.89E-130	0.361429354	0.68	0.517	3.78E-127	fibroblasts	HMG20B	0.163
8.66E-129	0.693409078	0.826	0.643	1.73E-125	fibroblasts	TPI1	0.183
2.49E-128	0.558978136	0.694	0.551	4.98E-125	fibroblasts	RASSF4	0.143
2.30E-126	0.272326296	0.744	0.661	4.59E-123	fibroblasts	TRIM28	0.083
3.27E-126	0.45111605	0.734	0.591	6.54E-123	fibroblasts	PRDX3	0.143
3.98E-125	0.543416229	0.648	0.456	7.96E-122	fibroblasts	PLS3	0.192
3.26E-122	0.335203011	0.668	0.558	6.53E-119	fibroblasts	CTBP2	0.11
7.70E-122	1.100877026	0.654	0.494	1.54E-118	fibroblasts	IFI27	0.16
5.58E-120	1.223794448	0.639	0.581	1.12E-116	fibroblasts	PPP1R14A	0.058
1.42E-118	0.949227252	0.648	0.521	2.85E-115	fibroblasts	CLEC11A	0.127
3.14E-117	0.498871856	0.687	0.539	6.28E-114	fibroblasts	RGS3	0.148
5.53E-117	0.447410922	0.684	0.553	1.11E-113	fibroblasts	MGLL	0.131
1.52E-116	0.279975926	0.74	0.658	3.05E-113	fibroblasts	CTSZ	0.082
5.06E-116	0.739241961	0.681	0.7	1.01E-112	fibroblasts	DPYSL2	-0.019
5.72E-115	1.061905388	0.694	0.695	1.14E-111	fibroblasts	CD81	-0.001
8.36E-115	0.310888354	0.759	0.644	1.67E-111	fibroblasts	NET1	0.115
3.36E-113	0.443930884	0.778	0.719	6.71E-110	fibroblasts	TM9SF3	0.059
6.24E-113	0.629558291	0.637	0.401	1.25E-109	fibroblasts	CTTN	0.236
1.44E-110	0.921599438	0.685	0.637	2.88E-107	fibroblasts	ID3	0.048
2.87E-108	0.383615134	0.673	0.583	5.73E-105	fibroblasts	DLL1	0.09
4.70E-108	1.224679559	0.662	0.601	9.40E-105	fibroblasts	FLNA	0.061
6.92E-107	0.327039662	0.705	0.621	1.38E-103	fibroblasts	ANXA4	0.084
4.42E-106	0.347417598	0.628	0.542	8.84E-103	fibroblasts	KDELR3	0.086
9.18E-105	0.665195859	0.949	0.92	1.84E-101	fibroblasts	MTRNR2L8	0.029
6.26E-104	0.362902293	0.315	0.379	1.25E-100	fibroblasts	PLAU	-0.064
6.47E-104	0.494472601	0.776	0.641	1.29E-100	fibroblasts	SIVA1	0.135
3.33E-103	0.702143201	0.688	0.641	6.65E-100	fibroblasts	ETS2	0.047
9.57E-103	0.307011133	0.651	0.538	1.91E-99	fibroblasts	RASD1	0.113
1.13E-102	0.661497021	0.65	0.5	2.26E-99	fibroblasts	RAB31	0.15
1.09E-100	0.2943198	0.721	0.686	2.18E-97	fibroblasts	ACTL6A	0.035
1.22E-100	0.909687341	0.645	0.638	2.44E-97	fibroblasts	TSPAN4	0.007
2.57E-100	0.573579097	0.696	0.564	5.14E-97	fibroblasts	KDELR1	0.132
3.33E-99	0.527852668	0.885	0.753	6.66E-96	fibroblasts	MTDH	0.132
8.34E-99	1.072555402	0.619	0.571	1.67E-95	fibroblasts	CTSK	0.048
2.87E-98	0.618521758	0.695	0.728	5.73E-95	fibroblasts	PON2	-0.033
6.08E-96	0.680492395	0.758	0.664	1.22E-92	fibroblasts	YWHAE	0.094
1.80E-95	1.253295063	0.651	0.552	3.60E-92	fibroblasts	CD59	0.099
3.26E-95	0.718718393	0.668	0.625	6.53E-92	fibroblasts	CD302	0.043
1.27E-94	0.615497068	0.781	0.676	2.54E-91	fibroblasts	PRDX5	0.105
3.49E-94	0.857907085	0.616	0.457	6.97E-91	fibroblasts	PPIC	0.159
1.03E-93	0.515671559	0.635	0.426	2.06E-90	fibroblasts	S100A16	0.209
1.52E-91	0.31699527	0.651	0.558	3.03E-88	fibroblasts	UGDH	0.093
5.98E-91	0.834034722	0.762	0.687	1.20E-87	fibroblasts	PRDX1	0.075
7.76E-91	0.358739397	0.645	0.567	1.55E-87	fibroblasts	PVRL2	0.078
3.84E-90	0.599259409	0.767	0.677	7.68E-87	fibroblasts	VIMP	0.09
2.57E-89	0.797328092	0.644	0.516	5.14E-86	fibroblasts	SSPN	0.128
3.95E-89	0.582946444	0.968	0.897	7.90E-86	fibroblasts	HSP90AA1	0.071
2.62E-88	0.513794273	0.806	0.71	5.24E-85	fibroblasts	GSTP1	0.096
1.06E-86	0.439688379	0.792	0.675	2.13E-83	fibroblasts	KDELR2	0.117
3.45E-86	1.747899591	0.595	0.435	6.90E-83	fibroblasts	CXCL1	0.16
1.48E-85	0.749598165	0.64	0.582	2.95E-82	fibroblasts	GOLIM4	0.058
5.09E-83	0.753054538	0.695	0.61	1.02E-79	fibroblasts	HES1	0.085
3.13E-82	0.605327132	0.844	0.814	6.26E-79	fibroblasts	HMGN2	0.03
6.52E-82	0.269449258	0.664	0.589	1.30E-78	fibroblasts	UGCG	0.075
9.91E-81	0.309266585	0.636	0.51	1.98E-77	fibroblasts	PCSK5	0.126
1.37E-80	0.315257086	0.781	0.715	2.75E-77	fibroblasts	OAT	0.066
1.51E-79	0.720236405	0.909	0.77	3.02E-76	fibroblasts	SOD1	0.139
2.32E-79	0.573881533	0.762	0.646	4.64E-76	fibroblasts	PSMA4	0.116
6.49E-79	0.64263038	0.641	0.522	1.30E-75	fibroblasts	DDAH2	0.119
8.49E-79	0.443171684	0.779	0.716	1.70E-75	fibroblasts	NDUFAB1	0.063
2.75E-78	0.334001704	0.779	0.655	5.51E-75	fibroblasts	UQCRFS1	0.124
2.86E-78	0.555516196	0.684	0.648	5.72E-75	fibroblasts	RGS16	0.036
3.85E-78	0.882066051	0.788	0.767	7.70E-75	fibroblasts	PEBP1	0.021
1.36E-76	0.567618242	0.84	0.741	2.71E-73	fibroblasts	SLC25A3	0.099
4.00E-76	0.349844804	0.683	0.583	7.99E-73	fibroblasts	TMED3	0.1
1.19E-75	0.638290436	0.625	0.669	2.38E-72	fibroblasts	PROCR	-0.044
1.51E-75	0.526753269	0.616	0.544	3.03E-72	fibroblasts	PHLDA3	0.072
1.75E-75	0.523013375	0.791	0.691	3.50E-72	fibroblasts	SNX3	0.1
2.40E-75	0.43078903	0.612	0.517	4.79E-72	fibroblasts	ROBO1	0.095
4.15E-75	0.431993653	0.688	0.637	8.31E-72	fibroblasts	NDRG1	0.051
8.49E-75	0.428018489	0.599	0.416	1.70E-71	fibroblasts	P4HA2	0.183
1.08E-74	0.505653482	0.714	0.642	2.15E-71	fibroblasts	SOD2	0.072
4.66E-73	0.407038588	0.635	0.611	9.32E-70	fibroblasts	MSRB2	0.024
1.54E-72	0.612390403	0.627	0.653	3.09E-69	fibroblasts	SGCB	-0.026
1.18E-71	0.789297497	0.705	0.68	2.36E-68	fibroblasts	NDUFC2	0.025
8.30E-71	0.950343599	0.621	0.589	1.66E-67	fibroblasts	AC013461.1	0.032
2.03E-70	0.357576993	0.692	0.603	4.05E-67	fibroblasts	PPT1	0.089
6.87E-70	0.35881392	0.618	0.513	1.37E-66	fibroblasts	PTGR1	0.105
4.20E-69	0.525624552	0.636	0.676	8.40E-66	fibroblasts	ROCK2	-0.04
1.69E-68	0.433925766	0.681	0.603	3.38E-65	fibroblasts	ACADVL	0.078
1.85E-68	0.47400007	0.741	0.756	3.70E-65	fibroblasts	DUSP6	-0.015
2.46E-68	0.460335476	0.71	0.649	4.92E-65	fibroblasts	COA3	0.061
2.75E-66	0.409509517	0.79	0.726	5.51E-63	fibroblasts	LITAF	0.064
3.69E-66	0.576998372	0.773	0.74	7.39E-63	fibroblasts	PPIB	0.033
8.16E-66	0.341612162	0.961	0.95	1.63E-62	fibroblasts	H3F3A	0.011
1.47E-64	0.89215475	0.583	0.435	2.93E-61	fibroblasts	PLEKHH2	0.148
4.01E-64	0.85752979	0.618	0.699	8.02E-61	fibroblasts	CLMP	-0.081
9.33E-64	0.668262951	0.818	0.765	1.87E-60	fibroblasts	ATP5J	0.053
1.27E-61	0.494276633	0.597	0.5	2.54E-58	fibroblasts	PFN2	0.097
9.38E-61	0.487741505	0.856	0.733	1.88E-57	fibroblasts	COX5B	0.123
9.49E-61	0.49317735	0.643	0.684	1.90E-57	fibroblasts	MYO1C	-0.041
1.43E-60	0.389284239	0.658	0.649	2.87E-57	fibroblasts	RNF130	0.009
8.26E-60	0.829286686	0.603	0.629	1.65E-56	fibroblasts	RP11-14N7.2	-0.026
9.22E-60	0.396783029	0.714	0.669	1.84E-56	fibroblasts	MRPL18	0.045
9.81E-59	0.845994748	0.591	0.523	1.96E-55	fibroblasts	ENAH	0.068
2.33E-58	0.562224107	0.6	0.484	4.65E-55	fibroblasts	NCKAP1	0.116
3.63E-58	0.410177388	0.649	0.627	7.26E-55	fibroblasts	HACD3	0.022
5.79E-58	0.913103989	0.608	0.665	1.16E-54	fibroblasts	PBX1	-0.057
1.11E-56	0.569692437	0.861	0.852	2.22E-53	fibroblasts	MTRNR2L10	0.009
1.89E-56	0.277454317	0.671	0.712	3.79E-53	fibroblasts	TPBG	-0.041
6.79E-56	0.490009264	0.753	0.681	1.36E-52	fibroblasts	NDUFS6	0.072
5.31E-55	0.568758487	0.593	0.526	1.06E-51	fibroblasts	TBX3	0.067
6.26E-55	0.435144974	0.921	0.793	1.25E-51	fibroblasts	COX7A2	0.128
8.80E-55	0.289783994	0.378	0.494	1.76E-51	fibroblasts	FAM20C	-0.116
9.22E-55	0.374511983	0.799	0.748	1.84E-51	fibroblasts	NASP	0.051
2.65E-54	0.415900883	0.656	0.551	5.31E-51	fibroblasts	PPP2R1A	0.105
6.40E-54	0.41454357	0.663	0.627	1.28E-50	fibroblasts	HDAC2	0.036
1.01E-53	0.745862117	0.625	0.685	2.02E-50	fibroblasts	MYO1B	-0.06
8.17E-52	0.741890638	0.574	0.491	1.63E-48	fibroblasts	HES4	0.083
2.66E-51	0.560727836	0.778	0.707	5.32E-48	fibroblasts	TUBA1B	0.071
2.82E-51	0.302332179	0.938	0.948	5.65E-48	fibroblasts	HMGB1	-0.01
6.97E-49	0.33851139	0.61	0.56	1.39E-45	fibroblasts	ECE1	0.05
1.87E-48	0.438227034	0.655	0.659	3.75E-45	fibroblasts	BDH2	-0.004
2.31E-48	0.322491198	0.657	0.644	4.62E-45	fibroblasts	PAWR	0.013
1.31E-47	0.430764497	0.632	0.686	2.61E-44	fibroblasts	BMPR2	-0.054
1.67E-46	0.929389479	0.581	0.66	3.33E-43	fibroblasts	CYGB	-0.079
2.98E-46	0.417161249	0.904	0.851	5.95E-43	fibroblasts	COX6C	0.053
1.14E-45	0.443237979	0.637	0.676	2.29E-42	fibroblasts	GCSH	-0.039
3.42E-45	0.317930162	0.591	0.467	6.84E-42	fibroblasts	TNFRSF12A	0.124
4.00E-44	0.27253058	0.394	0.461	8.00E-41	fibroblasts	SLC9A3R2	-0.067
8.07E-44	0.393714411	0.573	0.553	1.61E-40	fibroblasts	MUC12	0.02
1.05E-43	0.890795194	0.721	0.592	2.10E-40	fibroblasts	AP1S2	0.129
3.23E-43	0.67503883	0.615	0.651	6.45E-40	fibroblasts	FRMD4A	-0.036
6.34E-43	0.428647797	0.626	0.475	1.27E-39	fibroblasts	ISG15	0.151
8.30E-43	0.361669143	0.414	0.685	1.66E-39	fibroblasts	RRAS	-0.271
1.00E-42	0.36125862	0.781	0.761	2.00E-39	fibroblasts	HNRNPD	0.02
2.55E-42	0.439081447	0.672	0.691	5.10E-39	fibroblasts	PLSCR1	-0.019
3.11E-41	0.372597657	0.586	0.505	6.21E-38	fibroblasts	TCF7L2	0.081
3.91E-41	0.414059256	0.762	0.678	7.83E-38	fibroblasts	ATP5I	0.084
1.28E-40	0.660319848	0.578	0.49	2.57E-37	fibroblasts	PDLIM7	0.088
1.52E-40	0.269246989	0.735	0.645	3.05E-37	fibroblasts	PRELID1	0.09
5.47E-40	0.509797249	0.603	0.53	1.09E-36	fibroblasts	TNFSF10	0.073
2.15E-39	0.74254372	0.694	0.697	4.31E-36	fibroblasts	HSPA1A	-0.003
2.62E-38	0.49849678	0.591	0.462	5.24E-35	fibroblasts	SCCPDH	0.129
6.03E-38	0.676644023	0.568	0.429	1.21E-34	fibroblasts	TMEM98	0.139
2.17E-37	0.328531261	0.906	0.907	4.34E-34	fibroblasts	MTRNR2L12	-0.001
4.09E-37	0.432400255	0.609	0.609	8.18E-34	fibroblasts	CBR1	0
6.02E-37	0.323110172	0.543	0.205	1.20E-33	fibroblasts	SMOC2	0.338
3.18E-36	0.31238446	0.825	0.795	6.36E-33	fibroblasts	DEK	0.03
6.49E-34	0.26661614	0.399	0.371	1.30E-30	fibroblasts	C1QTNF1	0.028
6.86E-33	0.338703657	0.902	0.874	1.37E-29	fibroblasts	CHCHD2	0.028
2.95E-32	0.309342384	0.403	0.475	5.89E-29	fibroblasts	CDC42EP1	-0.072
4.06E-32	0.692221673	0.586	0.57	8.13E-29	fibroblasts	ADAM28	0.016
2.22E-31	0.420208069	0.661	0.622	4.45E-28	fibroblasts	TMED9	0.039
4.38E-30	0.361213206	0.57	0.526	8.77E-27	fibroblasts	CDKN1C	0.044
2.88E-27	0.516454797	0.424	0.626	5.76E-24	fibroblasts	SMTN	-0.202
3.60E-27	0.513537302	0.581	0.552	7.21E-24	fibroblasts	WARS	0.029
4.29E-27	0.546477769	0.656	0.723	8.57E-24	fibroblasts	MLXIP	-0.067
4.87E-27	0.312424145	0.43	0.601	9.73E-24	fibroblasts	CDK4	-0.171
9.89E-27	0.378004636	0.695	0.659	1.98E-23	fibroblasts	SLIRP	0.036
2.14E-26	0.459480794	0.586	0.586	4.28E-23	fibroblasts	PPFIBP1	0
1.51E-25	0.397321627	0.426	0.531	3.02E-22	fibroblasts	CKAP4	-0.105
2.55E-25	0.3473874	0.746	0.705	5.11E-22	fibroblasts	RANBP1	0.041
8.37E-25	0.287117724	0.859	0.862	1.67E-21	fibroblasts	SEC61B	-0.003
1.13E-24	0.306766341	0.557	0.484	2.27E-21	fibroblasts	PKDCC	0.073
1.16E-24	0.649178873	0.546	0.371	2.32E-21	fibroblasts	PSD3	0.175
2.07E-24	0.707296222	0.621	0.638	4.13E-21	fibroblasts	RHOC	-0.017
5.33E-24	0.351669424	0.433	0.653	1.07E-20	fibroblasts	DMKN	-0.22
8.71E-24	0.30660558	0.565	0.601	1.74E-20	fibroblasts	CYP27A1	-0.036
6.77E-23	0.813645899	0.568	0.663	1.35E-19	fibroblasts	TGFBI	-0.095
1.87E-22	0.268038519	0.614	0.68	3.75E-19	fibroblasts	CCDC88A	-0.066
1.83E-21	0.361930309	0.565	0.59	3.66E-18	fibroblasts	MYO10	-0.025
3.73E-21	0.366646855	0.698	0.686	7.45E-18	fibroblasts	GSTO1	0.012
2.10E-20	0.349569156	0.8	0.732	4.20E-17	fibroblasts	IER2	0.068
7.02E-20	0.26582164	0.421	0.528	1.40E-16	fibroblasts	ISOC2	-0.107
1.29E-19	0.271436556	0.62	0.572	2.57E-16	fibroblasts	PRMT1	0.048
2.16E-18	0.37945801	0.599	0.593	4.31E-15	fibroblasts	AKR1B1	0.006
3.26E-18	0.319411888	0.622	0.588	6.52E-15	fibroblasts	CYC1	0.034
3.15E-17	0.746407312	0.511	0.523	6.29E-14	fibroblasts	ERBB3	-0.012
8.93E-17	0.368303826	0.577	0.646	1.79E-13	fibroblasts	WASL	-0.069
6.14E-16	0.639511906	0.511	0.345	1.23E-12	fibroblasts	APOC1	0.166
5.66E-15	0.377232873	0.669	0.661	1.13E-11	fibroblasts	PGAM1	0.008
9.08E-15	0.58649339	0.545	0.609	1.82E-11	fibroblasts	RAB34	-0.064
4.86E-14	0.485146274	0.637	0.695	9.71E-11	fibroblasts	LMAN1	-0.058
1.28E-13	0.289094674	0.456	0.642	2.55E-10	fibroblasts	CCND1	-0.186
1.60E-13	0.301905079	0.592	0.596	3.21E-10	fibroblasts	PHLDA2	-0.004
5.69E-13	0.372736878	0.604	0.598	1.14E-09	fibroblasts	TUBB	0.006
1.38E-12	0.627703061	0.429	0.405	2.75E-09	fibroblasts	PDLIM4	0.024
1.45E-12	0.386475933	0.498	0.652	2.89E-09	fibroblasts	TSHZ2	-0.154
2.15E-12	0.326803081	0.603	0.607	4.29E-09	fibroblasts	LAP3	-0.004
3.87E-12	0.600194119	0.551	0.506	7.73E-09	fibroblasts	PKIG	0.045
4.07E-12	0.470266662	0.513	0.338	8.14E-09	fibroblasts	RARRES1	0.175
4.68E-12	0.665554373	0.571	0.674	9.37E-09	fibroblasts	ACTN1	-0.103
5.47E-12	0.303478549	0.538	0.67	1.09E-08	fibroblasts	RAI2	-0.132
1.00E-11	0.334261193	0.683	0.705	2.01E-08	fibroblasts	UQCRQ	-0.022
1.12E-11	0.433734678	0.553	0.564	2.23E-08	fibroblasts	PRSS23	-0.011
6.33E-11	0.267501116	0.64	0.619	1.27E-07	fibroblasts	CCT5	0.021
7.29E-11	0.521034446	0.442	0.478	1.46E-07	fibroblasts	H1F0	-0.036
9.14E-11	0.642316644	0.528	0.502	1.83E-07	fibroblasts	FAM114A1	0.026
1.27E-10	0.420331505	0.591	0.588	2.54E-07	fibroblasts	BANF1	0.003
1.98E-10	0.291946942	0.515	0.336	3.95E-07	fibroblasts	FAT1	0.179
2.04E-10	0.46312216	0.633	0.639	4.07E-07	fibroblasts	MAP3K7CL	-0.006
4.03E-10	0.346332597	0.614	0.649	8.07E-07	fibroblasts	CARHSP1	-0.035
5.87E-10	0.382094998	0.578	0.56	1.17E-06	fibroblasts	PDIA4	0.018
6.73E-10	0.517640589	0.558	0.612	1.35E-06	fibroblasts	FBLIM1	-0.054
7.10E-10	0.430966521	0.533	0.453	1.42E-06	fibroblasts	PDGFA	0.08
8.17E-10	0.366018278	0.588	0.616	1.63E-06	fibroblasts	CTNNAL1	-0.028
8.94E-10	0.271787958	0.756	0.745	1.79E-06	fibroblasts	USMG5	0.011
1.55E-09	0.308825293	0.728	0.761	3.10E-06	fibroblasts	SRI	-0.033
7.76E-09	0.265079315	0.724	0.675	1.55E-05	fibroblasts	NDUFA1	0.049
2.39E-08	0.526053248	0.45	0.489	4.78E-05	fibroblasts	WLS	-0.039
[truncated: 1,109 more rows]
